# Supplementary material for: Sex and APOE ε4 genotype modify the Alzheimer’s disease serum metabolome
Source: Nat Commun. 2020 Mar 2;11:1148. doi: 10.1038/s41467-020-14959-w (PMC7052223; doi:10.1038/s41467-020-14959-w)
Supplement: Supplementary file 4 — Supplementary Data 1 [file 41467_2020_14959_MOESM4_ESM.xlsx]

## Sheet: Supplementary Table 1
metabolite	pathway	all ADNI subjects (n = 1,517)			CN (n = 362)				LMCI (n = 490)				AD (n = 302)				difference between CN and AD			ADNI vs. KORA	KORA F4 (Mittelstrass et al.)
	pathway	levels higher in	abs. diff. (mean)	p-value	levels higher in	abs. diff. (mean)	p-value	power	levels higher in	abs. diff. (mean)	p-value	power	levels higher in	abs. diff. (mean)	p-value	power	diff.t	diff.p-value	diff.i_sq		levels higher in	effect	p-value
Creatinine	Biogenic Amines	males	0.891019	1.53969e-73	males	0.954115	4.43323e-22	1	males	0.920921	3.3313e-25	1	males	0.806328	5.17681e-13	0.999992	-1.04826	0.294518	4.60406	-	-	-	-
SM C16:1	Sphingolipids	females	0.877289	4.74784e-72	females	0.87463	2.69699e-18	1	females	0.754531	1.39115e-16	1	females	0.954848	1.00366e-18	0.999987	-0.579018	0.562577	0	consistent	females	-0.2	3.5e-82
SM C18:1	Sphingolipids	females	0.864035	9.72527e-70	females	0.883057	1.32974e-18	0.999999	females	0.766818	1.19343e-17	1	females	1.00715	1.68274e-20	0.999978	-0.898941	0.368684	0	consistent	females	-0.2	1.3e-101
PC aa C32:3	Glycerophospholipids	females	0.864648	1.23281e-69	females	0.913677	4.73624e-20	0.999999	females	0.761422	2.06908e-17	1	females	0.928847	2.77666e-17	0.999979	-0.108929	0.913259	0	consistent	females	-0.2	1.4e-106
SM (OH) C22:2	Sphingolipids	females	0.843983	7.083e-66	females	0.872482	2.55078e-18	0.999998	females	0.753882	5.19596e-17	1	females	0.832769	3.52737e-14	0.999955	0.28163	0.778227	0	consistent	females	-0.2	1.1e-124
SM C20:2	Sphingolipids	females	0.7963	3.16628e-58	females	0.82976	1.8176e-16	0.999987	females	0.828664	1.22364e-20	1	females	0.876456	2.54079e-15	0.999775	-0.32889	0.742239	0	consistent	females	-0.3	7.5e-100
PC ae C30:2	Glycerophospholipids	females	0.790481	4.72287e-57	females	0.837704	7.42872e-17	0.999983	females	0.686186	2.74524e-14	1	females	0.79366	9.56823e-13	0.999729	0.308153	0.757966	0	consistent	females	-0.2	9.1e-53
PC aa C34:3	Glycerophospholipids	females	0.783093	1.46279e-55	females	0.794753	3.58841e-15	0.999977	females	0.717581	1.26047e-14	1	females	0.870177	7.76005e-15	0.999657	-0.526599	0.598472	0	consistent	females	-0.1	2.7e-39
PC aa C38:3	Glycerophospholipids	females	0.752549	3.13605e-52	females	0.755007	1.01501e-13	0.999923	females	0.743945	5.16157e-17	0.999999	females	0.837407	2.71009e-14	0.999136	-0.576199	0.564481	0	consistent	females	-0.1	1.3e-12
PC aa C34:4	Glycerophospholipids	females	0.722409	1.81899e-47	females	0.800284	2.08857e-15	0.999768	females	0.687783	4.68549e-14	0.999996	females	0.681704	1.81574e-09	0.997981	0.812147	0.416707	0	consistent	females	-0.1	1.4e-19
SM C18:0	Sphingolipids	females	0.71085	3.39483e-46	females	0.732877	6.11456e-13	0.999653	females	0.728816	4.49377e-16	0.999992	females	0.795432	1.00031e-12	0.99725	-0.431925	0.665796	0	consistent	females	-0.1	3.1e-36
Isoleucine	Amino Acids	males	0.70804	5.50322e-45	males	0.873631	2.39066e-18	0.999617	males	0.696505	6.62506e-14	0.999991	males	0.643819	1.54619e-08	0.997039	-1.57929	0.11427	36.6803	consistent	males	0.2	1.6e-190
PC aa C38:5	Glycerophospholipids	females	0.691935	1.34807e-43	females	0.747409	2.0011e-13	0.999343	females	0.622032	1.22542e-11	0.999981	females	0.756766	1.21771e-11	0.995526	-0.0644943	0.948577	0	-	(females)	(-0.03)	NS (1.9E-03)
PC ae C38:0	Glycerophospholipids	females	0.67382	4.96189e-41	females	0.81085	9.08328e-16	0.998826	females	0.631684	5.29145e-12	0.999956	females	0.710688	2.60804e-10	0.993029	0.690533	0.489859	0	consistent	females	-0.1	4.3e-22
PC aa C36:6	Glycerophospholipids	females	0.654094	9.13994e-39	females	0.785708	7.77165e-15	0.997855	females	0.631382	4.97823e-12	0.999897	females	0.604761	1.00609e-07	0.98898	1.2305	0.21851	18.7323	consistent	females	-0.1	5.6e-21
PC ae C32:2	Glycerophospholipids	females	0.648495	8.51346e-38	females	0.67731	3.61601e-11	0.99747	females	0.566915	1.20366e-09	0.999869	females	0.769498	5.22255e-12	0.987509	-0.632289	0.527198	0	consistent	females	-0.2	3.7e-90
PC aa C40:5	Glycerophospholipids	females	0.634042	9.50817e-37	females	0.651119	2.38055e-10	0.996171	females	0.6185	5.11945e-12	0.999763	females	0.703737	4.53192e-10	0.982904	-0.356104	0.721763	0	-	(females)	(-0.003)	NS (7.8E-01)
SM (OH) C22:1	Sphingolipids	females	0.633554	1.61721e-36	females	0.591866	8.58061e-09	0.996118	females	0.601065	2.2083e-11	0.999759	females	0.695454	4.74373e-10	0.982726	-0.702721	0.48223	0	consistent	females	-0.1	2.4e-47
PC aa C38:4	Glycerophospholipids	females	0.616707	5.87302e-35	females	0.604323	4.53791e-09	0.993846	females	0.532765	3.1746e-09	0.999532	females	0.756722	5.39803e-12	0.975536	-1.04666	0.295258	4.45759	consistent	females	-0.04	7.2e-05
PC aa C40:6	Glycerophospholipids	females	0.61877	1.59216e-34	females	0.694112	1.05541e-11	0.994176	females	0.64854	1.12192e-12	0.999568	females	0.651241	7.90081e-09	0.976533	0.290668	0.771306	0	-	(females)	(-0.04)	NS (4.1E-04)
lysoPC a C28:1	Glycerophospholipids	females	0.61375	7.14073e-34	females	0.69533	9.07979e-12	0.993343	females	0.540512	2.09526e-09	0.999476	females	0.513876	8.48602e-06	0.974044	1.2083	0.226932	17.2391	-	-	-	-
PC aa C28:1	Glycerophospholipids	females	0.587962	1.84259e-31	females	0.604888	3.9974e-09	0.987189	females	0.607211	8.55951e-12	0.998651	females	0.501753	1.07662e-05	0.95754	0.685999	0.492714	0	consistent	females	-0.1	1.1e-53
PC ae C42:1	Glycerophospholipids	females	0.586505	6.85537e-31	females	0.575981	2.23916e-08	0.986728	females	0.549294	3.68463e-09	0.99858	females	0.661865	5.13782e-09	0.956399	-0.57642	0.564331	0	-	(females)	(-0.03)	NS (6.5E-03)
PC aa C42:6	Glycerophospholipids	females	0.581698	2.47444e-30	females	0.548924	1.05703e-07	0.985102	females	0.595983	9.62085e-11	0.998321	females	0.61164	7.17747e-08	0.952455	-0.418426	0.675635	0	consistent	females	-0.04	6e-07
PC aa C36:1	Glycerophospholipids	females	0.579243	3.08844e-30	females	0.489088	2.49317e-06	0.984207	females	0.583952	3.11861e-10	0.998173	females	0.63166	2.72567e-08	0.950334	-0.947311	0.34348	0	consistent	females	-0.04	4.5e-05
PC aa C32:1	Glycerophospholipids	females	0.569689	1.48117e-29	females	0.532436	2.75739e-07	0.980275	females	0.62679	4.47577e-12	0.997476	females	0.548137	1.43912e-06	0.94135	-0.104139	0.917059	0	consistent	females	-0.1	4.2e-08
PC ae C40:3	Glycerophospholipids	females	0.553148	1.30689e-27	females	0.631685	7.47616e-10	0.971503	females	0.51232	4.01182e-08	0.995683	females	0.49306	1.55633e-05	0.922838	0.922906	0.356056	0	consistent	females	-0.2	5e-99
SM C24:1	Sphingolipids	females	0.539207	1.44458e-26	females	0.538885	1.88149e-07	0.961784	females	0.523697	1.46273e-08	0.993365	females	0.585507	1.84998e-07	0.904041	-0.312158	0.75492	0	consistent	females	-0.04	3.3e-06
PC aa C42:5	Glycerophospholipids	females	0.539528	1.84064e-26	females	0.508904	9.17807e-07	0.962036	females	0.619874	6.91597e-12	0.993429	females	0.61481	4.91498e-08	0.90451	-0.707115	0.479495	0	consistent	females	-0.04	6e-05
Methionine	Amino Acids	males	0.533038	5.90506e-26	males	0.679216	3.25115e-11	0.956696	males	0.448611	8.81892e-07	0.992027	males	0.592081	2.22078e-07	0.894725	-0.583948	0.559256	0	consistent	males	0.1	1e-36
SM C16:0	Sphingolipids	females	0.528754	9.52456e-26	females	0.516503	6.7362e-07	0.952849	females	0.47494	2.29989e-07	0.990964	females	0.544663	1.40078e-06	0.88788	-0.187139	0.851552	0	consistent	females	-0.1	1.2e-27
PC aa C40:3	Glycerophospholipids	females	0.529443	1.7536e-25	females	0.476232	4.5959e-06	0.953486	females	0.539166	5.70619e-09	0.991143	females	0.643412	1.02202e-08	0.889003	-1.11738	0.26383	10.5053	-	(females)	(-0.03)	NS (7.4E-03)
PC ae C38:6	Glycerophospholipids	females	0.524576	3.23068e-25	females	0.605354	4.23666e-09	0.948839	females	0.387317	2.22545e-05	0.989809	females	0.722087	6.48266e-11	0.880904	-0.797068	0.425411	0	consistent	females	-0.05	8e-08
PC ae C38:3	Glycerophospholipids	females	0.514	7.16977e-24	females	0.54941	9.83464e-08	0.937472	females	0.434763	2.93399e-06	0.986294	females	0.553527	1.5564e-06	0.861894	-0.0272048	0.978296	0	consistent	females	-0.1	7.4e-71
SM (OH) C16:1	Sphingolipids	females	0.505196	3.26606e-23	females	0.577842	1.99281e-08	0.926583	females	0.445015	1.10472e-06	0.982614	females	0.487113	2.37898e-05	0.844565	0.598548	0.549474	0	consistent	females	-0.2	1.1e-84
PC ae C42:2	Glycerophospholipids	females	0.501823	7.09502e-23	females	0.507745	9.84196e-07	0.922046	females	0.480038	3.12413e-07	0.980996	females	0.549748	1.67401e-06	0.837562	-0.276868	0.781881	0	consistent	females	-0.1	1.5e-16
PC aa C30:0	Glycerophospholipids	females	0.497433	2.12986e-22	females	0.514105	6.59864e-07	0.915827	females	0.586148	1.70007e-10	0.978699	females	0.384994	0.000899901	0.828145	0.842657	0.39942	0	consistent	females	-0.1	3.1e-21
PC ae C34:1	Glycerophospholipids	females	0.498833	2.38509e-22	females	0.483052	3.08655e-06	0.91785	females	0.487631	2.28942e-07	0.979456	females	0.536779	2.68015e-06	0.831185	-0.354681	0.722829	0	consistent	females	-0.1	5.1e-61
PC aa C38:6	Glycerophospholipids	females	0.490899	5.50997e-22	females	0.584382	1.42651e-08	0.905893	females	0.47707	2.82255e-07	0.97485	females	0.54493	1.46119e-06	0.813497	0.263462	0.792194	0	consistent	females	-0.05	0.00015
Valine	Amino Acids	males	0.491872	6.16041e-22	males	0.563785	4.64584e-08	0.907424	males	0.476321	2.46802e-07	0.975457	males	0.560049	9.60669e-07	0.815726	-0.0248023	0.980213	0	consistent	males	0.1	1.9e-78
PC ae C36:1	Glycerophospholipids	females	0.491926	7.83988e-22	females	0.475874	4.4992e-06	0.907508	females	0.468369	6.32491e-07	0.975491	females	0.512194	9.53424e-06	0.815848	-0.237795	0.81204	0	consistent	females	-0.1	2.5e-51
SM (OH) C14:1	Sphingolipids	females	0.478743	5.92757e-21	females	0.536735	2.01551e-07	0.885154	females	0.447456	7.54583e-07	0.966134	females	0.397797	0.000571724	0.784259	0.910336	0.362645	0	consistent	females	-0.2	9.3e-69
Glycine	Amino Acids	females	0.489597	6.2392e-21	females	0.473484	4.82998e-06	0.903813	females	0.524723	6.39795e-08	0.974016	females	0.435899	0.000210923	0.810487	0.24335	0.807734	0	consistent	females	-0.1	9.1e-46
Proline	Amino Acids	males	0.474865	1.3716e-20	males	0.605169	3.99166e-09	0.877901	males	0.376928	4.45943e-05	0.962879	males	0.450511	9.09952e-05	0.774401	-1.02109	0.307212	2.06549	consistent	males	0.2	1.2e-71
PC ae C40:2	Glycerophospholipids	females	0.474182	1.62239e-20	females	0.55606	7.44986e-08	0.87659	females	0.432334	3.71517e-06	0.96228	females	0.440945	0.000113924	0.772638	0.759868	0.447334	0	consistent	females	-0.1	9.1e-21
PC aa C38:0	Glycerophospholipids	females	0.468967	3.71422e-20	females	0.552517	8.66092e-08	0.866263	females	0.392853	2.07262e-05	0.957443	females	0.615635	3.91462e-08	0.75893	-0.424291	0.671354	0	consistent	females	-0.1	2.9e-11
PC ae C40:1	Glycerophospholipids	females	0.457356	3.61767e-19	females	0.512726	7.71885e-07	0.841179	females	0.373596	7.05857e-05	0.944866	females	0.524253	5.49298e-06	0.726857	-0.0757114	0.939649	0	-	(females)	(-0.02)	NS (3.8E-01)
PC aa C36:3	Glycerophospholipids	females	0.45108	1.15504e-18	females	0.318929	0.00234086	0.826414	females	0.385004	5.54504e-05	0.936938	females	0.574645	4.91326e-07	0.708684	-1.6757	0.0937962	40.3236	consistent	females	-0.1	1.5e-11
PC aa C36:5	Glycerophospholipids	females	0.447788	1.48415e-18	females	0.518354	5.68901e-07	0.818329	females	0.450548	9.86879e-07	0.932437	females	0.438894	0.000124633	0.698929	0.522882	0.601056	0	-	(males)	(0.005)	NS (7.9E-01)
Tryptophan	Amino Acids	males	0.446039	3.93698e-18	males	0.460769	9.09352e-06	0.813941	males	0.351169	0.000221768	0.929948	males	0.717677	2.7214e-10	0.693689	1.71426	0.0864819	41.6656	consistent	males	0.1	2.8e-36
PC aa C40:4	Glycerophospholipids	females	0.439382	5.50767e-18	females	0.393732	0.000161709	0.796641	females	0.399763	1.37442e-05	0.919822	females	0.520383	4.87391e-06	0.673381	-0.832385	0.405192	0	-	(females)	(-0.03)	NS (9.6E-01)
PC ae C40:6	Glycerophospholipids	females	0.425276	9.61041e-17	females	0.563651	4.83794e-08	0.756958	females	0.328604	0.000447187	0.89477	females	0.504906	8.17538e-06	0.628677	0.390899	0.695872	0	consistent	females	-0.1	2.4e-27
PC aa C32:0	Glycerophospholipids	females	0.421637	2.58079e-16	females	0.409712	8.33037e-05	0.746084	females	0.45113	1.77384e-06	0.887476	females	0.52143	5.81723e-06	0.61683	-0.731412	0.464527	0	-	(females)	(-0.03)	NS (1.7E-02)
lysoPC a C16:1	Glycerophospholipids	females	0.408797	1.74015e-15	females	0.386233	0.000212322	0.705756	females	0.45038	8.98446e-07	0.858868	females	0.381292	0.00112781	0.574208	0.0318411	0.974599	0	-	(males)	(0.04)	NS (2.0E-03)
PC aa C36:4	Glycerophospholipids	females	0.401464	2.36139e-15	females	0.281411	0.00739333	0.681474	females	0.351432	0.000170608	0.840486	females	0.569992	3.47851e-07	0.549439	-1.90822	0.0563632	47.595	-	(females)	(-0.02)	NS (9.6E-02)
PC ae C44:3	Glycerophospholipids	females	0.4038	3.51964e-15	females	0.430637	3.57457e-05	0.6893	females	0.43021	3.69961e-06	0.846504	females	0.354752	0.00225383	0.557354	0.49158	0.623016	0	consistent	females	-0.1	4.8e-11
PC aa C24:0	Glycerophospholipids	females	0.400003	5.61984e-15	females	0.493422	1.99e-06	0.676537	females	0.315002	0.00074045	0.836645	females	0.369643	0.00130389	0.544477	0.80943	0.418268	0	-	-	-	-
C5	Acylcarnitines	males	0.395437	1.38501e-14	males	0.480051	3.63823e-06	0.66091	males	0.486108	1.80155e-07	0.824255	males	0.379862	0.000984695	0.528931	-0.654443	0.512827	0	consistent	males	0.2	4.8e-85
lysoPC a C18:2	Glycerophospholipids	males	0.384986	6.25872e-14	males	0.478238	4.15726e-06	0.624118	males	0.391057	2.8116e-05	0.793724	males	0.365985	0.0015828	0.493218	-0.73024	0.465244	0	consistent	males	0.2	6.2e-55
PC ae C34:0	Glycerophospholipids	females	0.373172	4.51707e-13	females	0.365917	0.000460197	0.581141	females	0.37259	8.69302e-05	0.755679	females	0.35676	0.00220826	0.452926	0.0590455	0.952916	0	consistent	females	-0.1	1e-29
PC aa C34:1	Glycerophospholipids	females	0.35896	2.61585e-12	females	0.187713	0.0740119	0.528176	females	0.300573	0.00171369	0.705322	females	0.522116	4.19461e-06	0.405128	-2.18732	0.0287193	54.2819	-	(females)	(-0.01)	NS (2.8E-01)
C14:1	Acylcarnitines	females	0.356538	2.93e-12	females	0.384681	0.000225216	0.519071	females	0.332616	0.000278813	0.696283	females	0.441477	0.000111953	0.3971	-0.37156	0.71022	0	-	(males)	(0.03)	NS (4.2E-03)
PC aa C42:4	Glycerophospholipids	females	0.356777	3.391e-12	females	0.320299	0.00222354	0.519971	females	0.319012	0.000696976	0.697181	females	0.459538	5.36056e-05	0.397891	-0.910675	0.362466	0	consistent	females	-0.03	8.8e-06
PC ae C34:2	Glycerophospholipids	females	0.354953	5.02954e-12	females	0.366694	0.00044567	0.51311	females	0.249207	0.00802905	0.690305	females	0.425743	0.000216021	0.391872	-0.384248	0.700795	0	consistent	females	-0.1	4.9e-43
C16:1	Acylcarnitines	females	0.351949	6.80564e-12	females	0.455191	1.17534e-05	0.501802	females	0.315007	0.000721658	0.678833	females	0.375909	0.001113	0.382015	0.516953	0.605189	0	-	(females)	(-0.01)	NS (3.9E-01)
PC ae C36:2	Glycerophospholipids	females	0.349091	1.43764e-11	females	0.367844	0.000423867	0.491039	females	0.223345	0.020372	0.667755	females	0.42462	0.000247578	0.372705	-0.368215	0.712713	0	consistent	females	-0.2	1.6e-79
SM (OH) C24:1	Sphingolipids	females	0.341982	2.59515e-11	females	0.363416	0.000502525	0.464321	females	0.289394	0.00174217	0.639583	females	0.368167	0.00143127	0.349885	-0.0308024	0.975427	0	consistent	females	-0.1	5.3e-18
SM C24:0	Sphingolipids	females	0.340339	2.68949e-11	females	0.230964	0.0277887	0.458166	females	0.320387	0.000452272	0.632956	females	0.467973	3.64849e-05	0.344684	-1.54962	0.121232	35.4682	-	(females)	(-0.01)	NS (1.7E-01)
PC ae C42:3	Glycerophospholipids	females	0.342062	2.83597e-11	females	0.363472	0.000508709	0.464622	females	0.302547	0.00131212	0.639904	females	0.351389	0.00237199	0.350139	0.0782091	0.937662	0	consistent	females	-0.1	6.4e-29
PC aa C42:1	Glycerophospholipids	females	0.33928	3.77132e-11	females	0.418261	6.26487e-05	0.454202	females	0.277664	0.00331355	0.628662	females	0.421365	0.000206324	0.341346	-0.0203639	0.983753	0	consistent	females	-0.1	4.4e-21
C6 (C4:1-DC)	Acylcarnitines	females	0.329949	1.02032e-10	females	0.185508	0.0779315	0.419519	females	0.241036	0.00733323	0.590195	females	0.411405	0.000410751	0.312497	-1.45075	0.14685	31.0701	-	-	-	-
C18	Acylcarnitines	males	0.33067	1.07441e-10	males	0.165256	0.116273	0.422183	males	0.436272	2.45463e-06	0.593206	males	0.43496	0.000146002	0.314691	1.7485	0.080378	42.808	consistent	males	0.1	5.6e-57
PC ae C36:3	Glycerophospholipids	females	0.329797	1.30634e-10	females	0.309963	0.00306236	0.41896	females	0.17337	0.0631789	0.589561	females	0.486074	2.26183e-05	0.312037	-1.14788	0.251017	12.883	consistent	females	-0.1	2.2e-32
PC aa C42:0	Glycerophospholipids	females	0.326085	2.03131e-10	females	0.42503	4.77237e-05	0.405326	females	0.292419	0.00176376	0.573988	females	0.333995	0.00347643	0.30087	0.593721	0.552699	0	consistent	females	-0.1	3.2e-31
PC aa C40:2	Glycerophospholipids	females	0.32226	3.28604e-10	females	0.272747	0.00948513	0.391393	females	0.327814	0.000538646	0.557814	females	0.492589	1.38185e-05	0.289552	-1.43859	0.150267	30.4875	-	(females)	(-0.02)	NS (4.7E-02)
PC ae C32:1	Glycerophospholipids	females	0.317993	6.49614e-10	females	0.358952	0.000596304	0.376016	females	0.287585	0.00226232	0.539662	females	0.369282	0.00131729	0.27717	-0.0670969	0.946505	0	consistent	females	-0.1	3.4e-38
Kynurenine	Biogenic Amines	males	0.313172	9.57129e-10	males	0.475672	4.79452e-06	0.358879	males	0.244261	0.00971876	0.519058	males	0.418514	0.000270722	0.2635	-0.373864	0.708505	0	-	-	-	-
PC ae C36:0	Glycerophospholipids	females	0.306159	2.48304e-09	females	0.211291	0.0446794	0.334455	females	0.413028	1.085e-05	0.489004	females	0.415354	0.00031532	0.244246	-1.31794	0.187525	24.1238	-	-	-	-
PC ae C30:0	Glycerophospholipids	females	0.30573	3.19719e-09	females	0.366832	0.000434835	0.332981	females	0.379182	5.04933e-05	0.487165	females	0.098358	0.397854	0.243093	1.72682	0.0842	42.0901	consistent	females	-0.1	2.2e-41
C3	Acylcarnitines	males	0.298958	6.11808e-09	males	0.276833	0.00835586	0.310084	males	0.428392	3.47175e-06	0.45821	males	0.264527	0.0220135	0.225293	-0.0792692	0.936818	0	consistent	males	0.2	3.5e-69
Histidine	Amino Acids	males	0.293509	1.00629e-08	males	0.289816	0.00561826	0.292177	males	0.286123	0.00187525	0.435068	males	0.49269	1.73704e-05	0.211524	1.32247	0.186012	24.3838	consistent	males	0.01	4e-07
SM C26:1	Sphingolipids	females	0.292679	1.31552e-08	females	0.301357	0.00402063	0.289491	females	0.306563	0.00120231	0.431557	females	0.357525	0.00195787	0.209469	-0.363128	0.716509	0	-	(females)	(-0.02)	NS (1.1E-01)
PC ae C40:5	Glycerophospholipids	females	0.289946	1.52627e-08	females	0.338516	0.00124218	0.280733	females	0.189886	0.0409044	0.420047	females	0.395676	0.000544332	0.202792	-0.371891	0.709974	0	consistent	females	-0.1	1.3e-18
SM C26:0	Sphingolipids	females	0.288995	2.10193e-08	females	0.329819	0.00162103	0.277716	females	0.264946	0.004871	0.416057	females	0.298513	0.00965711	0.200499	0.20243	0.839581	0	-	-	-	-
PC ae C36:5	Glycerophospholipids	females	0.284942	2.73183e-08	females	0.357216	0.00063603	0.265039	females	0.0777766	0.39852	0.399155	females	0.504214	1.06619e-05	0.190901	-0.96097	0.336567	0	-	(males)	(0.01)	NS (4.3E-01)
Asparagine	Amino Acids	males	0.286302	2.77612e-08	males	0.330484	0.00157119	0.26926	males	0.204852	0.0276726	0.404808	males	0.351554	0.00220459	0.19409	0.136801	0.891188	0	-	-	-	-
PC ae C34:3	Glycerophospholipids	females	0.282535	3.70086e-08	females	0.312405	0.00287866	0.257651	females	0.113375	0.225787	0.389202	females	0.42993	0.000181933	0.185336	-0.763515	0.445157	0	consistent	females	-0.1	1.8e-36
Sarcosine	Biogenic Amines	males	0.281286	5.24578e-08	males	0.352642	0.000739943	0.253859	males	0.261463	0.00473317	0.384066	males	0.107768	0.359018	0.182489	-1.56428	0.117752	36.0729	-	-	-	-
Aspartate	Amino Acids	females	0.264166	2.99973e-07	females	0.362503	0.000526932	0.204978	females	0.14883	0.103286	0.316051	females	0.323314	0.00591749	0.146245	0.251253	0.801619	0	-	-	-	-
PC ae C38:4	Glycerophospholipids	females	0.260688	3.76512e-07	females	0.319344	0.00227615	0.195778	females	0.0770823	0.401084	0.302878	females	0.382252	0.000928635	0.139517	-0.407356	0.683746	0	consistent	females	-0.1	1.1e-15
C0	Acylcarnitines	males	0.246021	1.51793e-06	males	0.124769	0.236609	0.159814	males	0.448558	1.29657e-06	0.25024	males	0.228899	0.0443075	0.113482	0.673234	0.500798	0	consistent	males	0.1	1.6e-62
PC ae C38:5	Glycerophospholipids	females	0.246062	1.68075e-06	females	0.28178	0.0071197	0.159907	females	0.0525551	0.567666	0.250378	females	0.519308	4.46118e-06	0.113548	-1.56025	0.118702	35.9075	-	(males)	(0.004)	NS (6.1E-01)
T4-OH-Pro	Biogenic Amines	males	0.244901	2.47626e-06	males	0.242712	0.0202612	0.157257	males	0.42724	6.19367e-06	0.246428	males	0.206185	0.0763848	0.111646	-0.234421	0.814658	0	-	-	-	-
C5-DC (C6-OH)	Acylcarnitines	females	0.231652	6.28407e-06	females	0.249375	0.0172395	0.129061	females	0.0469264	0.613522	0.203798	females	0.255129	0.0247864	0.0915297	-0.0374144	0.970155	0	-	-	-	-
Taurine	Biogenic Amines	females	0.2285	9.7766e-06	females	0.153978	0.143314	0.122905	females	0.288693	0.00189354	0.194345	females	0.154476	0.18703	0.0871664	-0.0031701	0.997471	0	-	-	-	-
Spermidine	Biogenic Amines	males	0.226315	1.06421e-05	males	0.0908255	0.387738	0.11876	males	0.406808	6.54148e-06	0.18795	males	0.139983	0.224844	0.0842339	0.315482	0.752396	0	-	-	-	-
lysoPC a C24:0	Glycerophospholipids	females	0.226407	1.13458e-05	females	0.145809	0.166203	0.118931	females	0.168698	0.0736845	0.188215	females	0.270472	0.020466	0.084355	-0.796143	0.425949	0	-	-	-	-
PC ae C40:4	Glycerophospholipids	females	0.223493	1.37258e-05	females	0.225387	0.0321363	0.113552	females	0.128067	0.172802	0.179885	females	0.245893	0.0329386	0.0805562	-0.131961	0.895015	0	consistent	females	-0.1	3.9e-31
PC ae C36:4	Glycerophospholipids	females	0.218894	2.0025e-05	females	0.222166	0.0344001	0.105421	females	0.0142584	0.875936	0.167219	females	0.466865	4.69675e-05	0.0748264	-1.58919	0.112017	37.075	-	(males)	(0.02)	NS (7.7E-02)
PC aa C42:2	Glycerophospholipids	females	0.21929	2.00606e-05	females	0.109807	0.297776	0.106105	females	0.2527	0.00739648	0.168287	females	0.375575	0.00112526	0.0753075	-1.71113	0.0870571	41.5591	-	(females)	(-0.02)	NS (2.0E-01)
SDMA	Biogenic Amines	males	0.218685	2.05543e-05	males	0.243659	0.0204291	0.105062	males	0.376619	4.28939e-05	0.166657	males	0.120378	0.296095	0.0745735	-0.792851	0.427865	0	-	-	-	-
C7-DC	Acylcarnitines	males	0.202567	7.42733e-05	males	0.165713	0.115755	0.0799592	males	0.260169	0.00462984	0.127009	males	0.0806081	0.480985	0.0569714	-0.548221	0.58354	0	-	-	-	-
C9	Acylcarnitines	males	0.197897	0.000125603	males	0.145384	0.165993	0.0736098	males	0.33159	0.000340066	0.116861	males	0.222825	0.0550871	0.0525356	0.496159	0.619782	0	consistent	males	0.1	7.8e-06
Threonine	Amino Acids	males	0.192309	0.000222732	males	0.287849	0.00590472	0.0665276	males	0.140134	0.142966	0.105492	males	0.189742	0.106393	0.0475933	-0.626359	0.53108	0	-	(males)	(0.01)	NS (7.3E-02)
Serine	Amino Acids	females	0.187741	0.000284633	females	0.244146	0.0200924	0.0611391	females	0.205202	0.0297205	0.096808	females	0.109034	0.350376	0.0438354	0.862714	0.388295	0	consistent	females	-0.1	5.3e-12
C18:2	Acylcarnitines	males	0.175725	0.000618468	males	0.0604975	0.5661	0.0485899	males	0.355527	0.00015768	0.0764936	males	0.10785	0.345693	0.0350852	0.304793	0.760524	0	consistent	males	0.1	4.1e-42
Tyrosine	Amino Acids	males	0.176141	0.00065164	males	0.180724	0.0853981	0.048987	males	0.0617573	0.50833	0.077138	males	0.33216	0.00434133	0.0353622	0.970968	0.331564	0	consistent	males	0.1	4.6e-20
PC ae C42:5	Glycerophospholipids	females	0.172522	0.000793455	females	0.234889	0.0257158	0.045618	females	0.11947	0.204179	0.0716684	females	0.17557	0.126204	0.0330115	0.382061	0.702416	0	consistent	females	-0.1	1.8e-23
