# Supplementary material for: Sex and APOE ε4 genotype modify the Alzheimer’s disease serum metabolome
Source: Nat Commun. 2020 Mar 2;11:1148. doi: 10.1038/s41467-020-14959-w (PMC7052223; doi:10.1038/s41467-020-14959-w)
Supplement: Supplementary file 5 — Supplementary Data 2 [file 41467_2020_14959_MOESM5_ESM.xlsx]

## Sheet: Supplementary Table 2
biomarker	metabolite	pooled analysis			males			females			sex difference			APOE ε4+			APOE ε4-			APOE ε4 status difference			APOE ε4+ males			APOE ε4- males			APOE ε4+ females			APOE ε4- females
		effect	se	p-value	effect	se	p-value	effect	se	p-value	t	p-value	I2	effect	se	p-value	effect	se	p-value	t	p-value	I2	effect	se	p-value	effect	se	p-value	effect	se	p-value	effect	se	p-value
Pathological CSF Aβ1-42	PC ae C44:6	0.283214	0.0775126	0.000258407	0.28174	0.102447	0.00595788	0.298651	0.120674	0.0133292	-0.10683	0.914924	0	0.63036	0.149552	2.49786e-05	0.158038	0.0901389	0.0795557	-2.70492	0.00683215	63.0303	0.463118	0.193633	0.0167691	0.19198	0.117783	0.103114	0.921518	0.246934	0.000190092	0.0997572	0.14165	0.481278
	PC ae C44:4	0.265455	0.0757358	0.000456598	0.273579	0.10013	0.00629046	0.25515	0.118068	0.030692	0.119043	0.905241	0	0.565496	0.147755	0.000129582	0.139387	0.0879602	0.113043	-2.47802	0.0132112	59.6453	0.445291	0.197761	0.0243435	0.196486	0.113482	0.0833736	0.721536	0.225753	0.00139286	0.0526902	0.14128	0.709186
	PC ae C44:5	0.260036	0.0749612	0.000522528	0.29431	0.100022	0.00325631	0.214432	0.115682	0.0637906	0.522325	0.601444	0	0.60926	0.144976	2.6399e-05	0.129483	0.0870997	0.137119	-2.83677	0.0045573	64.7486	0.52148	0.190428	0.0061727	0.196546	0.115165	0.0878881	0.760657	0.227537	0.00082878	0.022265	0.135978	0.869936
	C4	-0.254919	0.0769972	0.000930447	-0.285325	0.106738	0.0075146	-0.228046	0.112977	0.0435374	-0.368534	0.712475	0	-0.37621	0.137906	0.00637148	-0.209965	0.0929064	0.0238235	0.999782	0.317416	0	-0.325456	0.184506	0.077743	-0.259842	0.130807	0.0469827	-0.444935	0.210812	0.0348084	-0.156483	0.135136	0.246877
	PC ae C42:4	0.241561	0.0781033	0.0019825	0.265402	0.10364	0.0104428	0.21653	0.120471	0.0722785	0.30753	0.75844	0	0.564115	0.147555	0.000131795	0.113943	0.0919263	0.215158	-2.58946	0.00961258	61.382	0.4197	0.19515	0.031504	0.194434	0.120452	0.106482	0.761483	0.228601	0.000865167	-0.00631003	0.14461	0.965195
	PC ae C42:5	0.241193	0.0802356	0.00264651	0.276994	0.10703	0.00965324	0.196393	0.123394	0.111475	0.493441	0.621701	0	0.565002	0.151951	0.000200562	0.123188	0.0938911	0.18951	-2.4735	0.0133797	59.5714	0.421012	0.196989	0.0325786	0.205434	0.124644	0.0993187	0.81581	0.246532	0.000935805	-0.00729207	0.145869	0.96013
	C3	-0.242771	0.0818958	0.00303281	-0.245487	0.113116	0.0299903	-0.242846	0.120634	0.0441057	-0.0159702	0.987258	0	-0.325966	0.148985	0.0286759	-0.21521	0.0981318	0.0283023	0.620833	0.534709	0	-0.378521	0.208367	0.0692775	-0.210062	0.135427	0.120874	-0.273154	0.214067	0.201947	-0.231209	0.146448	0.114388
	PC ae C44:3	0.237193	0.0808515	0.00334963	0.268665	0.113728	0.0181592	0.200976	0.116858	0.0854634	0.415111	0.67806	0	0.356132	0.152614	0.0196195	0.183003	0.0952439	0.0546789	-0.962382	0.335858	0	0.248652	0.20939	0.235028	0.262644	0.13279	0.0479406	0.488041	0.227218	0.0317217	0.0922979	0.137947	0.503442
	PC aa C42:0	0.227303	0.0801347	0.00456087	0.218675	0.107678	0.0422734	0.242413	0.121642	0.0462783	-0.146121	0.883826	0	0.471912	0.152509	0.00197261	0.143333	0.0935233	0.125375	-1.83665	0.0662614	45.5531	0.462428	0.205179	0.0242104	0.118977	0.124167	0.337959	0.505416	0.229885	0.0279095	0.161443	0.143654	0.261085
	Threonine	0.206664	0.0762447	0.0067174	0.371744	0.111788	0.000882801	0.0698652	0.107848	0.517108	1.94345	0.0519616	48.5452	0.3473	0.139272	0.0126426	0.141166	0.0919965	0.124913	-1.23497	0.21684	19.0267	0.505822	0.203212	0.0128052	0.275571	0.13078	0.0351063	0.209622	0.191655	0.274066	0.00146767	0.132399	0.991155
	PC ae C40:3	0.261919	0.10323	0.011173	0.3342	0.142055	0.018642	0.179695	0.152797	0.23958	0.740567	0.458956	0	0.292367	0.183491	0.11108	0.227813	0.124339	0.0669228	-0.291241	0.770867	0	0.170761	0.238847	0.474647	0.36694	0.173002	0.0339211	0.478356	0.289127	0.0980292	0.0697025	0.180843	0.699919
	PC aa C42:1	0.19149	0.0798994	0.0165461	0.19131	0.106987	0.0737492	0.195173	0.121559	0.108364	-0.0238586	0.980965	0	0.457634	0.152803	0.00274504	0.103346	0.0933633	0.268326	-1.97851	0.0478714	49.4569	0.396311	0.200579	0.048173	0.109788	0.124521	0.377947	0.556695	0.238472	0.0195737	0.0862166	0.142421	0.544936
	Kynurenine	-0.187062	0.0803592	0.0199214	-0.102947	0.10555	0.329391	-0.333559	0.127848	0.00908007	1.391	0.164226	28.1092	-0.0289762	0.146158	0.842848	-0.260657	0.0958489	0.00653884	-1.32553	0.184994	24.5587	0.0456885	0.192318	0.812217	-0.188072	0.125386	0.133629	-0.154908	0.233946	0.507874	-0.382728	0.151506	0.0115319
	lysoPC a C16:1	0.191573	0.0838977	0.0224064	0.338246	0.121232	0.00526973	0.0454315	0.118985	0.702592	1.72379	0.0847464	41.9882	0.148632	0.146262	0.309534	0.174977	0.102094	0.0865491	0.147702	0.882578	0	0.233297	0.213395	0.274278	0.315915	0.142755	0.0268984	0.0630946	0.204216	0.757352	0.0247743	0.14777	0.866855
	C16:1	0.182972	0.08028	0.0226565	0.286896	0.110578	0.0094722	0.0513565	0.11854	0.664838	1.45298	0.14623	31.1759	0.00896313	0.137928	0.948187	0.230147	0.0962765	0.0168262	1.31496	0.188524	23.9519	0.100046	0.185029	0.588709	0.308079	0.134033	0.021532	-0.0925619	0.21049	0.660122	0.128211	0.140427	0.361237
	PC aa C36:0	-0.194466	0.0912772	0.0331302	-0.224639	0.138144	0.103925	-0.176972	0.125558	0.158692	-0.255342	0.798459	0	-0.417518	0.188971	0.027145	-0.119761	0.106311	0.259947	1.37327	0.169668	27.1812	-0.472693	0.280113	0.0915052	-0.144355	0.159198	0.364532	-0.378723	0.264366	0.15198	-0.110037	0.145321	0.448932
	Asparagine	0.16411	0.0814021	0.0437958	0.218442	0.114302	0.0559923	0.102354	0.117652	0.384316	0.707712	0.479124	0	0.109719	0.146776	0.454745	0.138735	0.0963466	0.149879	0.165266	0.868734	0	0.224595	0.202342	0.267008	0.17401	0.13425	0.194918	-0.0212752	0.213429	0.920596	0.11622	0.140089	0.406756
	Glutamate	-0.162518	0.0859253	0.0585734	-0.272804	0.119792	0.0227679	-0.0543736	0.126288	0.666794	-1.25487	0.209525	20.3106	-0.292823	0.149692	0.0504451	-0.107288	0.104166	0.303023	1.01736	0.308981	1.70666	-0.281259	0.209764	0.179974	-0.254742	0.141041	0.070894	-0.322835	0.221139	0.144325	0.0633677	0.158694	0.689666
	PC ae C40:5	0.149253	0.0795461	0.0606129	0.248986	0.105966	0.0187897	0.0160581	0.123206	0.896301	1.43334	0.15176	30.233	0.316157	0.142028	0.0260131	0.0728053	0.095294	0.444863	-1.42282	0.154789	29.717	0.241913	0.186864	0.195462	0.221259	0.126287	0.0797683	0.448008	0.222824	0.0443683	-0.156995	0.150278	0.296164
	C14:1	0.157643	0.0847548	0.062887	0.236566	0.114902	0.0395088	0.046233	0.127399	0.71668	1.10942	0.267247	9.86312	-0.0262696	0.145584	0.856805	0.219391	0.101514	0.0306803	1.38415	0.166314	27.7533	0.052404	0.184924	0.776885	0.277277	0.142362	0.0514528	-0.144104	0.239852	0.54797	0.140293	0.148034	0.343278
	SM C16:0	0.165793	0.0902511	0.0662066	0.284931	0.11856	0.0162498	-0.0202627	0.142584	0.886993	1.64581	0.0998027	39.2397	0.338781	0.154946	0.0287825	0.0538195	0.109104	0.621812	-1.50372	0.132653	33.4983	0.363751	0.195863	0.0632868	0.196104	0.145076	0.176461	0.313965	0.258326	0.224221	-0.14936	0.170308	0.380487
	PC ae C40:4	0.131387	0.0771817	0.0886979	0.221788	0.102549	0.0305605	0.0162299	0.118936	0.891458	1.30894	0.190554	23.6024	0.312188	0.131356	0.0174705	0.0327297	0.0938006	0.727143	-1.73136	0.0833869	42.2421	0.186312	0.173113	0.281819	0.206953	0.123982	0.0950746	0.501249	0.206961	0.0154377	-0.223182	0.148416	0.132643
	Valine	-0.133725	0.0825626	0.105302	0.0318773	0.114004	0.779773	-0.298849	0.12286	0.0149978	1.97324	0.048468	49.322	-0.201195	0.140644	0.152565	-0.141599	0.10066	0.159514	0.344582	0.730409	0	0.00306714	0.194413	0.987413	-0.0162606	0.138403	0.906474	-0.41397	0.202504	0.0409281	-0.273022	0.150432	0.0695353
	C5	-0.128109	0.0808364	0.113013	-0.0159901	0.113525	0.887987	-0.242263	0.119399	0.0424571	1.37339	0.169631	27.1875	-0.130514	0.138877	0.347327	-0.133287	0.0996986	0.181256	-0.0162178	0.987061	0	-0.0167946	0.193158	0.930713	-0.0263375	0.142334	0.853197	-0.248277	0.202706	0.220645	-0.232042	0.145885	0.111704
	Isoleucine	-0.12931	0.0849572	0.127993	0.0196121	0.119595	0.869741	-0.288287	0.124422	0.0205036	1.78409	0.0744084	43.9491	-0.173414	0.140542	0.217245	-0.155124	0.104673	0.138343	0.104367	0.916878	0	-0.0508776	0.192164	0.791193	-0.044174	0.148868	0.766671	-0.303733	0.205041	0.138519	-0.289319	0.153723	0.0598253
	C12	0.112334	0.0760611	0.139705	0.166897	0.105015	0.111998	0.0341858	0.111499	0.759146	0.866451	0.386243	0	-0.191385	0.143958	0.1837	0.200972	0.0898835	0.025357	2.31187	0.020785	56.7449	-0.243439	0.1969	0.216325	0.298189	0.129402	0.0212025	-0.114094	0.214069	0.59405	0.0864598	0.128102	0.49972
	PC ae C42:1	0.114293	0.0781725	0.143725	0.234324	0.108292	0.0304778	-0.0299348	0.115418	0.795357	1.66971	0.0949777	40.1092	0.246665	0.142474	0.0833976	0.0407374	0.0929871	0.661316	-1.21039	0.226129	17.382	0.159562	0.194184	0.411246	0.235985	0.127866	0.0649551	0.348899	0.212685	0.100911	-0.196963	0.142183	0.165969
	SM C24:1	0.121761	0.0845883	0.150022	0.248051	0.11492	0.0308917	-0.0456587	0.128158	0.72164	1.70625	0.0879607	41.3921	0.277823	0.146995	0.0587551	0.0320621	0.101508	0.75211	-1.37575	0.168898	27.3126	0.438378	0.188452	0.0200074	0.124893	0.141169	0.376315	0.0180188	0.249525	0.942433	-0.0638024	0.148511	0.667476
	PC aa C40:3	0.0949629	0.0802048	0.236411	0.218802	0.110467	0.0476246	-0.059884	0.119501	0.616288	1.71249	0.0868064	41.6055	0.128445	0.142313	0.366761	0.0420972	0.0962133	0.66172	-0.502654	0.615207	0	0.229652	0.192915	0.233877	0.168088	0.130854	0.198952	0.00731638	0.211348	0.972385	-0.104772	0.144877	0.469571
	Proline	-0.0754666	0.08103	0.351677	-0.00183183	0.113571	0.987131	-0.163468	0.118173	0.166574	0.986189	0.324041	0	0.175903	0.141999	0.215433	-0.201693	0.100151	0.044021	-2.17304	0.0297772	53.9815	0.184024	0.188525	0.329003	-0.112054	0.140339	0.42461	0.163459	0.217041	0.451377	-0.315268	0.147258	0.0322799
	C9	-0.0703105	0.0755611	0.352106	-0.0916856	0.103837	0.377251	-0.0554719	0.113212	0.624148	-0.235735	0.813638	0	-0.308538	0.133907	0.0212162	0.0364738	0.091146	0.689032	2.12991	0.0331787	53.0498	-0.384913	0.178089	0.0306682	0.0388682	0.127225	0.75998	-0.219955	0.20333	0.279358	0.0339799	0.134364	0.800349
	Glycine	0.0603182	0.0815671	0.459609	0.244222	0.130831	0.0619445	-0.0788263	0.107506	0.46342	1.90775	0.0564242	47.5821	0.362726	0.153747	0.0183125	-0.102233	0.0995728	0.304552	-2.53834	0.0111379	60.6042	0.602284	0.244258	0.013672	0.068135	0.153865	0.657894	0.199747	0.196131	0.308469	-0.236043	0.133879	0.0778828
	C7-DC	0.0296069	0.0784405	0.705843	0.0988442	0.103397	0.339087	-0.0813403	0.122264	0.505868	1.12529	0.260466	11.134	-0.302602	0.144029	0.0356425	0.140825	0.0930115	0.130011	2.58632	0.00970073	61.335	-0.299707	0.179039	0.0941353	0.222492	0.125283	0.0757467	-0.29778	0.24401	0.222329	0.0085491	0.142334	0.952105
	Creatinine	0.0211459	0.0923619	0.818911	0.189937	0.130151	0.144467	-0.184706	0.137727	0.179888	1.97707	0.048034	49.42	0.0798221	0.17053	0.639726	0.00569436	0.109365	0.958475	-0.365907	0.714435	0	0.395921	0.238622	0.0970768	0.0986075	0.149243	0.508795	-0.256611	0.253413	0.311242	-0.127447	0.167772	0.44747
	C8	0.0146891	0.0800472	0.854401	0.0347605	0.105566	0.741947	-0.0219226	0.123277	0.858855	0.349248	0.726903	0	-0.251433	0.135695	0.063894	0.120399	0.0970434	0.214728	2.22887	0.0258228	55.1341	-0.309229	0.185143	0.0948773	0.136815	0.128366	0.286505	-0.172838	0.202515	0.393405	0.0740051	0.149882	0.621478
	PC aa C40:4	-0.0139449	0.0775338	0.857266	0.133883	0.103142	0.19427	-0.214507	0.120147	0.0742021	2.20018	0.0277945	54.5491	-0.0726183	0.130622	0.578249	-0.0184194	0.0937764	0.844283	0.337062	0.73607	0	-0.0790061	0.172953	0.647811	0.176011	0.125903	0.162117	-0.0698336	0.200575	0.727714	-0.280078	0.146199	0.0553987
CSF p-tau	PC aa C36:0	-0.101485	0.0335463	0.00254366	-0.115852	0.0489457	0.0182602	-0.0969267	0.0460538	0.0358407	-0.281599	0.778251	0	-0.163012	0.0511679	0.00153489	-0.0624593	0.0497427	0.209753	1.40906	0.158819	29.0305	-0.190241	0.0705131	0.0074128	-0.0758862	0.0752411	0.313969	-0.139452	0.0777443	0.0742566	-0.0594867	0.0669898	0.375361
	PC ae C42:4	0.0866155	0.0299769	0.00393733	0.0736867	0.0406957	0.0707038	0.0953799	0.0443064	0.0318362	-0.360594	0.718403	0	0.0730714	0.0482697	0.130713	0.101592	0.0424184	0.0169395	0.443833	0.657164	0	0.0324472	0.065785	0.622247	0.0980449	0.0561531	0.0818002	0.10835	0.0725898	0.136993	0.0992485	0.0659521	0.13357
	C10	0.0838879	0.0295258	0.00457978	0.0141145	0.0415776	0.734375	0.143807	0.0416687	0.000607307	-2.20325	0.0275771	54.6125	0.101828	0.0469893	0.0307099	0.0701511	0.0422127	0.0970887	-0.501486	0.616029	0	-0.0642251	0.0650657	0.32448	0.0635312	0.0584198	0.277666	0.264384	0.0675059	0.000120525	0.0745797	0.0619854	0.229996
	C12	0.0812254	0.0293415	0.00573238	0.0208638	0.0410798	0.611726	0.133819	0.0417622	0.0014438	-1.92822	0.0538281	48.1386	0.106359	0.0483982	0.028444	0.0572669	0.0407503	0.160468	-0.775919	0.437797	0	-0.0366083	0.0633839	0.564036	0.0596144	0.0587499	0.311036	0.285985	0.0749923	0.000178775	0.0530195	0.0578236	0.360032
	C14:2	0.0784003	0.0296695	0.00835059	0.0471271	0.041029	0.251178	0.0985904	0.0428724	0.021897	-0.867239	0.385811	0	0.104968	0.0485455	0.0310785	0.0593797	0.04156	0.153613	-0.713371	0.475616	0	-0.0231154	0.0636647	0.716826	0.100386	0.0583928	0.086588	0.261938	0.0754763	0.000627231	0.0110817	0.0597617	0.853034
	C18	0.0796174	0.0304731	0.00910835	0.113437	0.0411132	0.00597665	0.0394817	0.0454816	0.385783	1.20626	0.227715	17.0995	0.0935929	0.0475391	0.049541	0.074178	0.0442712	0.0943729	-0.298869	0.76504	0	0.0977048	0.0617714	0.114877	0.139521	0.0601323	0.0209793	0.0970718	0.0766611	0.206789	-0.0107055	0.0667446	0.872694
	PC aa C34:3	0.083981	0.0328429	0.010693	0.131374	0.0464737	0.00486162	0.0240766	0.0461101	0.601803	1.63895	0.101223	38.9854	0.0671281	0.0534719	0.209932	0.0909183	0.0461068	0.0490994	0.336947	0.736157	0	0.122338	0.0742036	0.100368	0.1407	0.0642363	0.0292458	0.0255869	0.0788009	0.74572	0.0388786	0.0665445	0.559557
	PC ae C40:4	0.0749377	0.0297489	0.0119131	0.0852289	0.0404539	0.035559	0.063928	0.0437494	0.144605	0.357479	0.720733	0	0.0481099	0.0460088	0.296227	0.102063	0.0435073	0.0193204	0.852046	0.394189	0	0.0566921	0.0623914	0.364338	0.105878	0.0578582	0.068219	0.0360679	0.0694983	0.60431	0.0879467	0.0669216	0.189942
	C16:1	0.0743499	0.0305327	0.0150502	0.0308583	0.0421467	0.464361	0.110335	0.0441588	0.0128011	-1.30196	0.192929	23.193	0.0740107	0.0480842	0.1244	0.0741015	0.0440221	0.0928637	0.00139405	0.998888	0	-0.0265942	0.0634534	0.675463	0.0762938	0.0614926	0.215658	0.187349	0.0747077	0.0128857	0.0672666	0.0639176	0.293591
	lysoPC a C18:2	0.0749338	0.0311597	0.0163486	0.113618	0.0437139	0.00958214	0.0363846	0.0442698	0.41155	1.24139	0.214463	19.445	0.113785	0.049488	0.0219085	0.0447524	0.044541	0.315442	-1.03682	0.299818	3.55168	0.209676	0.0682278	0.00233301	0.050434	0.0613766	0.411874	0.036457	0.0732487	0.619191	0.0357049	0.0653838	0.585477
	PC ae C44:4	0.0702808	0.0292766	0.0165384	0.0556235	0.0395927	0.160584	0.0774872	0.0435991	0.0761563	-0.371241	0.710458	0	0.051308	0.0481854	0.287485	0.0856657	0.0406904	0.0356978	0.544775	0.585909	0	0.0156669	0.0665331	0.814017	0.0779518	0.0528921	0.141556	0.0782788	0.0715654	0.275258	0.0925249	0.0646997	0.153894
	lysoPC a C20:3	0.0678723	0.0296028	0.0220541	0.0557397	0.0398931	0.162874	0.0930098	0.043977	0.0349467	-0.627703	0.530199	0	0.0610207	0.0463389	0.188506	0.0668501	0.0425497	0.116708	0.0926619	0.926172	0	0.101686	0.0653972	0.121135	0.0228014	0.0541133	0.673783	0.0258457	0.0671433	0.700665	0.145797	0.069277	0.036286
	PC ae C38:4	0.0666695	0.0293495	0.0233094	0.0878802	0.0401257	0.0289094	0.0456328	0.0429579	0.288647	0.718701	0.472325	0	0.0167441	0.0451749	0.711057	0.110675	0.0430429	0.010383	1.50536	0.132232	33.5706	0.0487506	0.060921	0.424277	0.119749	0.0581565	0.0403246	-0.0160134	0.0688185	0.816223	0.0916648	0.0649418	0.15929
	C5-DC (C6-OH)	0.102789	0.0452979	0.0234551	0.0116424	0.0622143	0.851621	0.204565	0.0666515	0.0022678	-2.11594	0.0343502	52.7396	0.0860915	0.0714128	0.22857	0.106009	0.0656501	0.106912	0.205329	0.837315	0	-0.103329	0.0943337	0.274328	0.0902804	0.0900944	0.317096	0.353859	0.112466	0.00188621	0.117026	0.0976321	0.231756
	lysoPC a C16:1	0.0705142	0.0323574	0.0295314	0.0898983	0.0464589	0.0534709	0.04626	0.0447193	0.301445	0.676726	0.49858	0	0.10647	0.0501577	0.0342758	0.0304705	0.0471553	0.518425	-1.10395	0.269614	9.41644	0.182534	0.0711925	0.0108864	0.020044	0.0662	0.762262	0.0503627	0.0722838	0.486717	0.0410665	0.0676466	0.544329
	C14:1	0.0699736	0.0321537	0.0297561	0.0377702	0.0437301	0.388099	0.0917839	0.0477337	0.0550912	-0.834361	0.404078	0	0.0694155	0.0500435	0.166037	0.0649481	0.0467819	0.165578	-0.0652123	0.948005	0	-0.0307209	0.0636838	0.629912	0.100194	0.0656486	0.12798	0.201932	0.0823645	0.0150124	0.0221157	0.0680503	0.745448
	PC aa C38:6	-0.0660057	0.030368	0.0299588	-0.0538139	0.0417296	0.197704	-0.0881996	0.0442754	0.0469286	0.565169	0.571959	0	-0.0854344	0.0481086	0.0763721	-0.0625739	0.0435139	0.150972	0.352413	0.724529	0	-0.0614195	0.06377	0.336332	-0.0565096	0.0599274	0.346434	-0.114578	0.0756104	0.131141	-0.0730156	0.0638206	0.25364
	PC aa C40:6	-0.0659894	0.0304766	0.0305885	-0.0496537	0.0420935	0.238637	-0.090739	0.0444443	0.0417329	0.671174	0.50211	0	-0.0628657	0.0480132	0.191029	-0.0808749	0.0439358	0.0661729	-0.276717	0.781997	0	-0.0320118	0.0640298	0.617513	-0.071509	0.0607086	0.23974	-0.0954658	0.0754102	0.206893	-0.0935484	0.0645368	0.148388
	PC aa C32:3	0.0768353	0.0357422	0.0318013	0.136469	0.0491292	0.00564901	0.00275761	0.0516858	0.957473	1.87508	0.0607819	46.6689	0.0734823	0.0570274	0.198161	0.0847553	0.0509734	0.0969106	0.147383	0.88283	0	0.132093	0.0756573	0.0819499	0.154047	0.0702144	0.0289835	0.0131402	0.0882343	0.881753	0.00476945	0.0745077	0.949009
	C8	0.0644349	0.0303906	0.0342162	0.00315867	0.0410987	0.938765	0.126964	0.045139	0.00511319	-2.02806	0.042554	50.6918	0.0640095	0.046332	0.167738	0.060242	0.0451433	0.182581	-0.0582418	0.953556	0	-0.0591212	0.0608777	0.332338	0.0472467	0.0606193	0.436341	0.220179	0.0717922	0.00243927	0.074181	0.0686145	0.280639
	Glutamate	-0.0693123	0.0331803	0.0369464	-0.0381988	0.0466128	0.412839	-0.0963141	0.0472233	0.0419417	0.875841	0.381116	0	-0.0533338	0.0518293	0.303971	-0.0949466	0.0482344	0.049497	-0.587741	0.556706	0	0.0105564	0.0734521	0.885829	-0.0709416	0.0657185	0.281217	-0.0923705	0.0756906	0.223655	-0.117016	0.0724931	0.1077
	C18:1	0.0601298	0.0290477	0.0386882	0.0389412	0.039931	0.329858	0.0705845	0.042329	0.0960617	-0.543781	0.586592	0	0.0622273	0.0451118	0.168397	0.056941	0.0425263	0.181113	-0.0852675	0.932049	0	0.0236243	0.0596892	0.692572	0.0535615	0.0589632	0.364381	0.108127	0.0701846	0.124874	0.0548313	0.062196	0.37881
	SM C20:2	0.0708927	0.0343661	0.0393653	0.116935	0.0473675	0.0138465	0.0179887	0.0497047	0.717577	1.44109	0.149559	30.6082	0.0913872	0.0538896	0.0905506	0.0700927	0.0496572	0.158629	-0.290592	0.771364	0	0.142312	0.0715687	0.0477625	0.116294	0.0685372	0.0907411	0.0315638	0.0833237	0.705202	0.0197372	0.072667	0.786136
	PC ae C42:5	0.0633913	0.0309048	0.0404918	0.0546825	0.0419512	0.192924	0.0660742	0.0456816	0.148715	-0.183671	0.854271	0	0.0466654	0.0500142	0.351254	0.0850209	0.0434881	0.0510625	0.578717	0.56278	0	-0.000743645	0.0674179	0.991207	0.0929009	0.0581057	0.110881	0.091203	0.0761093	0.232107	0.0639346	0.0671078	0.341616
	C10:2	0.0632586	0.030927	0.0410569	0.0879758	0.0426346	0.0395073	0.039017	0.0449074	0.385372	0.790649	0.429149	0	0.10874	0.0491878	0.0275137	0.0276404	0.0443183	0.533085	-1.22492	0.220606	18.362	0.0959658	0.0691329	0.166232	0.0845647	0.0586688	0.150487	0.136397	0.0718439	0.0589612	-0.0549238	0.0681209	0.420822
	PC ae C40:5	0.0605075	0.0307531	0.0493799	0.0759303	0.0417258	0.0693091	0.0400961	0.0455048	0.378682	0.580412	0.561637	0	0.0324442	0.0484642	0.503524	0.0885074	0.0442216	0.0458134	0.854525	0.392814	0	0.0595432	0.0654308	0.363619	0.087401	0.0590942	0.140156	0.00452927	0.0737018	0.951055	0.076844	0.0684241	0.262446
	PC ae C38:3	0.0601847	0.0307882	0.0508662	0.0958563	0.0426523	0.0249871	0.022731	0.0441185	0.606632	1.19164	0.233401	16.0824	0.00134136	0.0481717	0.977797	0.109969	0.0444463	0.013641	1.65733	0.0974527	39.662	0.0682217	0.067033	0.309709	0.115146	0.05981	0.0551225	-0.0607646	0.0703384	0.388607	0.0987961	0.0668905	0.140886
	PC ae C36:3	0.0624369	0.0326137	0.0558299	0.0674351	0.0453348	0.137424	0.049304	0.0467824	0.292458	0.27832	0.780767	0	-0.0259961	0.0490069	0.596034	0.144467	0.0488009	0.00319967	2.46474	0.0137111	59.4278	-0.00143093	0.0663579	0.982812	0.127801	0.0676957	0.0599786	-0.0465952	0.0743258	0.531383	0.157687	0.0712482	0.0277484
	PC aa C40:4	0.0573479	0.0299558	0.055833	0.0651712	0.0406083	0.109062	0.0472454	0.0442113	0.285774	0.29861	0.765238	0	0.0239074	0.0461759	0.604868	0.0790446	0.0438344	0.0718713	0.866006	0.386487	0	0.0636514	0.0607278	0.295503	0.0670408	0.0594645	0.260444	-0.020653	0.0726663	0.776516	0.0963227	0.065548	0.142902
	C9	0.0550215	0.0291038	0.0589564	0.049418	0.0410342	0.228956	0.0595804	0.0418417	0.15511	-0.173406	0.862332	0	0.0652522	0.0451732	0.149237	0.0471832	0.0425582	0.268033	-0.291139	0.770945	0	0.0312214	0.0614347	0.611722	0.0624747	0.0604251	0.301982	0.120068	0.0692972	0.0845841	0.0221128	0.0616189	0.719988
	PC ae C30:0	0.0570521	0.0302366	0.0594498	0.107129	0.042801	0.0125875	0.0090227	0.0423675	0.831446	1.62903	0.103308	38.6136	0.00188683	0.0473155	0.968207	0.118971	0.0436569	0.00662304	1.81867	0.0689619	45.0147	0.0425621	0.065289	0.515015	0.167165	0.0615937	0.007021	-0.0321663	0.0700042	0.646344	0.0673789	0.0623596	0.280922
	PC ae C44:6	0.0551468	0.0296167	0.0628736	0.0418813	0.0400273	0.295845	0.065903	0.0440121	0.134949	-0.403783	0.686372	0	0.0478875	0.0479299	0.31823	0.0768498	0.0416528	0.0655503	0.4561	0.648318	0	0.00602055	0.0648152	0.926061	0.0697673	0.0550469	0.205961	0.082283	0.0728613	0.260019	0.0794349	0.0647366	0.22091
	PC ae C44:5	0.0527092	0.0288755	0.068219	0.0334195	0.0389568	0.391321	0.0689956	0.0430729	0.109849	-0.612572	0.540159	0	0.0378894	0.0471518	0.422037	0.0706308	0.0403418	0.0805119	0.527624	0.59776	0	-0.0225168	0.0630321	0.721199	0.071723	0.0535952	0.181803	0.0972346	0.0724444	0.180941	0.0590539	0.0627457	0.347491
	PC aa C24:0	0.0567102	0.0319502	0.0761888	0.0432995	0.0444576	0.330484	0.0871829	0.0458417	0.0577912	-0.687194	0.491961	0	0.0355017	0.047947	0.459387	0.0876839	0.0481701	0.0692337	0.767777	0.44262	0	0.0290713	0.0660593	0.66023	0.0648752	0.0657867	0.324834	0.0467992	0.0713363	0.512499	0.115966	0.0715275	0.106166
	lysoPC a C20:4	0.0546829	0.0311571	0.0795322	0.0504365	0.043164	0.243088	0.0672112	0.0448538	0.134672	-0.269477	0.787563	0	0.07481	0.0491698	0.128785	0.0340882	0.0448061	0.447092	-0.61215	0.540439	0	0.088305	0.0678528	0.194216	0.0245958	0.0605828	0.685034	0.0659774	0.072858	0.366177	0.0436414	0.0671289	0.516191
	SM (OH) C14:1	0.0554189	0.0322129	0.0856493	0.106421	0.0437873	0.0153814	-0.0121453	0.0472504	0.797257	1.84052	0.0656915	45.6676	0.0298025	0.0512397	0.561083	0.082737	0.0460188	0.0727178	0.768603	0.442129	0	0.127027	0.0657267	0.0543163	0.100209	0.0641579	0.119332	-0.0952091	0.0829298	0.25221	0.0623304	0.0668241	0.351809
	PC ae C36:2	0.0556574	0.0324418	0.0865225	0.12937	0.0456942	0.00479653	-0.0227888	0.0456845	0.618128	2.35487	0.0185289	57.5349	0.0051605	0.0505252	0.918689	0.107314	0.0470622	0.0229574	1.47945	0.139019	32.4075	0.115976	0.0677585	0.088109	0.149372	0.0676314	0.027935	-0.104023	0.07674	0.176667	0.0603086	0.0662156	0.363245
	lysoPC a C18:1	0.0563243	0.034231	0.100177	0.0967851	0.0482365	0.045266	0.0106738	0.0484496	0.825725	1.25953	0.207838	20.6056	0.101992	0.0534851	0.0571111	0.00898356	0.0497141	0.856663	-1.27371	0.202765	21.4894	0.207742	0.075093	0.0060553	0.0178	0.0680371	0.793787	0.0217417	0.0776715	0.779808	-0.00978955	0.0736091	0.894301
	T4-OH-Pro	-0.0467625	0.0288926	0.10585	-0.0726997	0.0429621	0.0911441	-0.0226813	0.0388372	0.559488	-0.863661	0.387774	0	-0.0391314	0.0445103	0.379746	-0.0637458	0.0425788	0.134909	-0.399607	0.689446	0	-0.0210043	0.0658429	0.749966	-0.133789	0.0616017	0.0306287	-0.0444497	0.0619061	0.473522	-0.0065338	0.0594699	0.912599
	C16	0.0463736	0.0288976	0.108841	0.0282435	0.0387478	0.466351	0.0628835	0.0432728	0.146824	-0.596363	0.550933	0	0.0336806	0.0443389	0.447847	0.0541155	0.0426095	0.204586	0.332307	0.739657	0	-0.000361416	0.0569681	0.994943	0.0513796	0.0578573	0.375211	0.0786384	0.0722206	0.277428	0.0552069	0.0636564	0.386594
	PC aa C32:1	0.0473987	0.0296807	0.110571	0.0300223	0.0408176	0.462315	0.0575018	0.0431361	0.183152	-0.46272	0.643565	0	0.0134967	0.0461954	0.770283	0.0696705	0.0431168	0.106674	0.888956	0.374027	0	0.0274761	0.0620469	0.658243	0.0296109	0.0588251	0.615062	0.00436423	0.0708043	0.950908	0.121829	0.0638737	0.0575748
	PC ae C34:1	0.050439	0.0316101	0.110859	0.070659	0.0448701	0.115856	0.0198994	0.0443788	0.654066	0.80431	0.421218	0	-0.00707934	0.0493773	0.886055	0.0970378	0.0457162	0.0342132	1.54726	0.1218	35.3698	0.0288179	0.0675802	0.670136	0.103176	0.0651352	0.114211	-0.0433134	0.0737426	0.557576	0.0830886	0.0649483	0.201927
	PC ae C34:2	0.0518277	0.0327078	0.11336	0.0854829	0.0458164	0.0625738	0.0101499	0.0464755	0.827217	1.15432	0.248369	13.3688	-0.0372381	0.049087	0.448446	0.142031	0.049051	0.00392847	2.58335	0.00978464	61.2906	0.0169356	0.0673688	0.801705	0.150579	0.0682374	0.0280709	-0.0873214	0.0735045	0.236148	0.12797	0.0714077	0.0742747
	PC aa C38:0	-0.0482171	0.0314158	0.125127	-0.0435609	0.0434	0.315935	-0.0603567	0.0454394	0.184712	0.267299	0.789239	0	-0.0835264	0.0499088	0.0948476	-0.0286716	0.0449389	0.523719	0.816783	0.414053	0	-0.0894141	0.0673821	0.185631	-0.022545	0.061844	0.715699	-0.0727338	0.0770647	0.346325	-0.0459412	0.0661866	0.488226
	PC aa C40:5	0.0429042	0.0293868	0.144588	0.0678889	0.0397774	0.0884044	0.0114869	0.0435802	0.792216	0.955902	0.339122	0	0.0317878	0.046062	0.49045	0.0442881	0.0424705	0.297481	0.199515	0.84186	0	0.100422	0.0607747	0.0996137	0.0449331	0.057087	0.431828	-0.0390546	0.0719215	0.587678	0.0439823	0.0643327	0.49479
	PC aa C28:1	0.0461247	0.0317395	0.146453	0.0855065	0.0427216	0.0458018	-0.000685337	0.0472615	0.988436	1.35291	0.176085	26.0851	0.0286484	0.0497355	0.564868	0.0672959	0.045854	0.142756	0.571305	0.567793	0	0.101117	0.0626732	0.107816	0.079096	0.0640729	0.217966	-0.0667254	0.0829769	0.422198	0.057964	0.0666628	0.385367
	PC aa C36:3	0.0433221	0.029965	0.148538	0.0626206	0.0422284	0.138639	0.0116295	0.0427224	0.785577	0.848856	0.395961	0	0.0107618	0.0475085	0.820888	0.0528556	0.0428328	0.217707	0.658061	0.510499	0	0.0465983	0.0669122	0.486767	0.0664328	0.0584934	0.256949	-0.0144686	0.0694189	0.835094	0.0299973	0.0639386	0.639348
	Valine	-0.0458247	0.0317014	0.148607	-0.028058	0.0449839	0.533045	-0.0545972	0.0445825	0.221313	0.419038	0.675188	0	-0.0289597	0.0491242	0.555783	-0.0690879	0.0465721	0.1385	-0.59281	0.553308	0	0.0363034	0.0674557	0.590892	-0.0996678	0.0654505	0.128833	-0.0859174	0.0733943	0.243038	-0.0399829	0.0670917	0.551729
	Tryptophan	-0.0434401	0.0305027	0.154697	-0.015108	0.0446333	0.735114	-0.066787	0.041425	0.107565	0.848663	0.396069	0	-0.0476531	0.0463396	0.304291	-0.0543514	0.0453127	0.230838	-0.103349	0.917686	0	-0.0192256	0.0675923	0.776294	-0.0144533	0.0650759	0.824384	-0.0569955	0.0654293	0.384666	-0.100832	0.0636299	0.114254
	PC ae C38:5	0.0419449	0.0300024	0.162387	0.0350294	0.0412996	0.396686	0.0466967	0.0436719	0.285488	-0.194109	0.846091	0	-0.00224565	0.0458027	0.960916	0.0766524	0.0443537	0.0844881	1.23745	0.215919	19.1888	-0.00168577	0.0612231	0.978053	0.0603081	0.0614746	0.327348	0.000287811	0.0707401	0.996758	0.0841608	0.0654586	0.199684
	PC ae C42:1	0.0414393	0.030589	0.175795	0.0732117	0.0429711	0.0889602	0.00427222	0.0433072	0.921458	1.13	0.258477	11.5043	0.0541475	0.04937	0.273278	0.0292452	0.0432658	0.499349	-0.379345	0.704432	0	0.0834002	0.068422	0.223935	0.0694304	0.0598222	0.246696	0.0275634	0.0727313	0.705079	-0.0237401	0.0634734	0.708696
	C18:2	0.037778	0.0291328	0.194995	0.0358411	0.0395307	0.364958	0.0406165	0.0430004	0.345358	-0.0817564	0.93484	0	0.0306993	0.0476216	0.519454	0.05699	0.0408455	0.163477	0.41905	0.67518	0	0.0165129	0.0655337	0.80125	0.0573854	0.0536687	0.285791	0.0402431	0.0709502	0.571165	0.0588145	0.0638512	0.357839
	PC ae C36:4	0.0375643	0.02951	0.203318	0.0310183	0.0406051	0.445234	0.0463066	0.0428893	0.280826	-0.258854	0.795748	0	-0.0264751	0.0443636	0.55093	0.0937205	0.0442016	0.0344084	1.91929	0.0549478	47.8974	-0.0188288	0.0607185	0.756722	0.0667904	0.0595294	0.262745	-0.0320168	0.0670232	0.633349	0.123704	0.0667319	0.0649043
	Sarcosine	-0.0362584	0.0290049	0.211544	-0.0721829	0.0417496	0.0843456	-0.00405112	0.0404364	0.920239	-1.17223	0.241106	14.6923	-0.0527335	0.0454833	0.246853	-0.0315073	0.0419188	0.452583	0.343167	0.731473	0	-0.117478	0.0636646	0.0660856	-0.0444986	0.0601575	0.460042	0.0247849	0.0671369	0.712363	-0.0291964	0.0599025	0.626384
	Threonine	0.0367752	0.029538	0.213399	0.0919489	0.0432523	0.0339321	-0.0121839	0.040065	0.76118	1.76624	0.0773555	43.3826	0.0238387	0.0465932	0.609136	0.067697	0.0426424	0.112937	0.694391	0.487437	0	0.128282	0.0684999	0.0621781	0.0670407	0.0606247	0.26966	-0.0469407	0.0645561	0.467933	0.0636159	0.0606606	0.295277
	C7-DC	0.0370449	0.0299819	0.216886	0.0257937	0.0398556	0.51777	0.042874	0.0457183	0.348825	-0.281612	0.778241	0	0.0390338	0.0470756	0.407408	0.0252673	0.0432486	0.559292	-0.21535	0.829495	0	-0.00427177	0.0593953	0.942718	0.0438499	0.0587801	0.456235	0.104221	0.0788055	0.187398	-0.00703871	0.0653259	0.914279
	PC aa C36:6	-0.0378166	0.0306296	0.217233	-0.00871104	0.0420399	0.835919	-0.0709736	0.0446443	0.112547	1.01533	0.309951	1.50944	-0.0726542	0.0472585	0.124842	-0.0104019	0.0448903	0.81684	0.955076	0.339539	0	-0.034089	0.0619779	0.582758	0.00751456	0.0626037	0.904534	-0.118157	0.0750801	0.117009	-0.0347689	0.0650149	0.593255
	PC ae C44:3	0.0386399	0.031482	0.219954	0.0469827	0.0448786	0.295585	0.0235387	0.0438878	0.591974	0.373484	0.708789	0	-0.000667352	0.0512822	0.989622	0.071543	0.0440977	0.105272	1.06765	0.285679	6.33632	-0.0149948	0.0724324	0.836151	0.0937007	0.0616226	0.129394	0.00586436	0.0740865	0.936982	0.0435711	0.0636284	0.494094
	PC ae C38:0	-0.0381646	0.0313571	0.223836	0.00693743	0.043696	0.873908	-0.0892834	0.0447361	0.0465212	1.53867	0.123886	35.0086	-0.0463335	0.049644	0.351114	-0.0364319	0.0449598	0.41809	0.147835	0.882473	0	0.00838413	0.066511	0.89978	0.00127409	0.0631314	0.983912	-0.101593	0.076456	0.185324	-0.0825826	0.0644114	0.200941
	PC ae C34:0	0.0359377	0.0299039	0.229716	0.0915619	0.0420246	0.0297473	-0.0212718	0.0423836	0.615977	1.89045	0.0586981	47.1025	-0.0432553	0.0478496	0.366446	0.099267	0.0423205	0.0193353	2.23111	0.0256741	55.1792	0.0443462	0.0655185	0.499077	0.124921	0.0592166	0.0357006	-0.126495	0.0713281	0.0775665	0.0681582	0.0613035	0.26724
	lysoPC a C28:1	0.0367563	0.0309634	0.235455	0.0806985	0.0426493	0.0589657	-0.000793044	0.0448165	0.985889	1.31721	0.187767	24.0821	0.0188781	0.0491426	0.701034	0.0698978	0.0443675	0.115708	0.7706	0.440944	0	0.10081	0.0643511	0.11838	0.0785099	0.0623075	0.208606	-0.0742949	0.0774074	0.338234	0.0598999	0.0636964	0.347884
	PC aa C42:4	0.0390136	0.0329878	0.237203	0.0601214	0.0453945	0.185881	0.00248336	0.0478656	0.958644	0.873727	0.382267	0	0.0284337	0.0510101	0.577498	0.0364476	0.0483086	0.450873	0.11407	0.909183	0	0.04658	0.0679084	0.493345	0.0654845	0.0666329	0.326492	0.00230586	0.0788115	0.976686	-0.00447551	0.0710087	0.949793
	PC aa C30:0	0.0339635	0.0301085	0.259557	0.0539703	0.0425751	0.205427	0.00819387	0.0423714	0.846741	0.762097	0.446002	0	-0.0292816	0.0461956	0.526465	0.0911619	0.044286	0.0399942	1.88209	0.0598234	46.8677	0.00631681	0.0640094	0.92146	0.0959484	0.0622079	0.124004	-0.0570934	0.0682651	0.403883	0.0859206	0.0637138	0.178654
	PC ae C36:0	-0.0370232	0.0328549	0.260051	-0.0230894	0.0449939	0.608027	-0.0670388	0.0481194	0.16421	0.66713	0.504689	0	-0.113237	0.0499206	0.0237395	0.00985075	0.0487437	0.839916	1.76417	0.0777034	43.3161	-0.0909507	0.0665175	0.172654	0.023461	0.0664793	0.724399	-0.136911	0.0778922	0.0802158	-0.0124514	0.0723024	0.863404
	Histidine	-0.0338181	0.0307972	0.272412	0.0325452	0.042048	0.439242	-0.105011	0.0448815	0.0197048	2.23665	0.0253089	55.2904	-0.0460542	0.0487181	0.344959	-0.0322361	0.0440432	0.464516	0.2104	0.833356	0	0.0905829	0.0647351	0.162867	-0.0198979	0.0597987	0.739551	-0.199243	0.0743084	0.00790001	-0.0528611	0.0657507	0.42215
	Asparagine	0.0335925	0.0313698	0.284475	0.10688	0.0445018	0.0166297	-0.0524097	0.0438282	0.232364	2.55025	0.0107646	60.7881	0.00188995	0.0501961	0.969981	0.0443596	0.0446805	0.321217	0.631977	0.527402	0	0.127452	0.0691608	0.0664407	0.0822827	0.0631696	0.193692	-0.108838	0.0738352	0.141918	-0.00345048	0.0640892	0.957105
	PC aa C36:5	-0.0317185	0.0301196	0.292538	-0.0127947	0.0410837	0.755585	-0.0521656	0.0441823	0.238309	0.652572	0.514032	0	-0.0365795	0.0470326	0.437091	-0.0318897	0.0437408	0.466262	0.0730175	0.941792	0	-0.0208011	0.0611521	0.734003	-0.00988313	0.0607914	0.87096	-0.0579907	0.0755465	0.443554	-0.0596007	0.0635028	0.348829
	PC aa C34:4	0.0318614	0.0306288	0.298462	0.0450899	0.0420052	0.283519	0.0205297	0.0445797	0.645353	0.40097	0.688442	0	-0.00580231	0.047994	0.903822	0.0619562	0.0441575	0.161135	1.03896	0.298822	3.75015	0.0140624	0.0645604	0.827735	0.067596	0.0599047	0.26003	-0.0206918	0.0732669	0.777895	0.05416	0.066052	0.412988
	Ornithine	0.0298091	0.0288969	0.302508	0.0557496	0.0412949	0.177526	0.000885335	0.0402313	0.982452	0.951635	0.341282	0	0.0405204	0.0460519	0.37935	0.0200401	0.0415147	0.629477	-0.330318	0.74116	0	0.0874402	0.0626323	0.163826	0.0374666	0.0601653	0.533922	0.0121746	0.0702213	0.862519	0.00180204	0.0577215	0.975118
	Isoleucine	-0.0330892	0.0324165	0.307602	-0.0309251	0.046336	0.504774	-0.0359052	0.0453414	0.428818	0.0768188	0.938768	0	0.0243001	0.0493565	0.622699	-0.106089	0.0481313	0.0279094	-1.89134	0.0585786	47.1275	0.0593543	0.0669039	0.375778	-0.151562	0.070195	0.0316075	-0.00114283	0.0750742	0.987869	-0.0738127	0.0672529	0.273417
	SM (OH) C16:1	0.0319542	0.0314575	0.309958	0.0909469	0.042712	0.0336461	-0.0388952	0.0461123	0.399374	2.06576	0.0388507	51.5918	-0.0186516	0.0497846	0.708085	0.0820998	0.0450594	0.0689687	1.50044	0.133501	33.3528	0.074097	0.0644314	0.251148	0.115669	0.0622181	0.0639656	-0.143437	0.0798699	0.0739112	0.0400838	0.0660029	0.544178
	PC aa C42:2	-0.0316357	0.031166	0.310301	-0.0317311	0.0418487	0.448615	-0.0388082	0.0465821	0.405193	0.113017	0.910017	0	-0.0679943	0.0492976	0.16844	-0.0103263	0.0447351	0.817528	0.866284	0.386334	0	-0.0765497	0.0649844	0.239838	-0.00624041	0.0593052	0.916265	-0.0581759	0.0776018	0.454268	-0.0206755	0.0687991	0.76402
	Methionine	0.0297903	0.0302539	0.325004	0.0657097	0.0415009	0.113886	-0.0185509	0.0440405	0.67378	1.39243	0.163794	28.1829	0.0545361	0.0463986	0.240409	-0.00104014	0.0445658	0.981388	-0.863863	0.387663	0	0.124143	0.0609549	0.042655	0.00473925	0.0614673	0.938592	-0.0221307	0.0724881	0.76043	-0.011452	0.0653887	0.861108
	C3	-0.0306535	0.0316631	0.333205	-0.078768	0.0443953	0.0765435	0.0238968	0.0450151	0.59576	-1.62382	0.104414	38.4168	-0.0375713	0.0505411	0.457605	-0.0337542	0.0451544	0.45505	0.0563197	0.955087	0	-0.0929055	0.0690277	0.17945	-0.0848038	0.0629761	0.179095	0.019854	0.0756423	0.793207	0.0144037	0.0663086	0.828205
	PC aa C32:0	0.0301306	0.0312034	0.334451	0.0394374	0.0446824	0.377806	0.0101477	0.0434129	0.81528	0.470146	0.638251	0	-0.0218147	0.0487128	0.654477	0.0677159	0.0452102	0.134733	1.34714	0.177935	25.7687	0.00287244	0.0679156	0.966295	0.0639445	0.0643606	0.321227	-0.047233	0.0714575	0.50932	0.066479	0.0642232	0.301569
	SDMA	0.0311293	0.0331957	0.348583	-0.0176681	0.0456473	0.698855	0.0670307	0.0487168	0.169485	-1.26869	0.204551	21.1786	-0.0085173	0.0518415	0.869566	0.0575585	0.0483079	0.233951	0.932479	0.351089	0	-0.067303	0.0687302	0.328335	0.0201544	0.0665872	0.762339	0.049297	0.0816589	0.546681	0.0937006	0.0714625	0.190947
	Glycine	0.0296189	0.0316639	0.349784	0.104353	0.0505503	0.039426	-0.0256085	0.040111	0.523491	2.01394	0.0440155	50.3462	0.0751111	0.0495858	0.130471	-0.00339314	0.0460209	0.941251	-1.16043	0.245875	13.8249	0.141133	0.0770048	0.0679278	0.092979	0.0733295	0.205767	0.0346429	0.066306	0.601878	-0.0795419	0.0597847	0.184524
	PC aa C34:1	0.0285286	0.0307103	0.353119	0.0311101	0.0420561	0.459762	0.0108692	0.0451346	0.8098	0.328099	0.742837	0	-0.0445667	0.0480139	0.353755	0.0699852	0.0444581	0.115995	1.7506	0.0800152	42.8767	-0.00575408	0.0626712	0.926914	0.0570456	0.0616851	0.355799	-0.0903601	0.0762907	0.237549	0.0774295	0.0649819	0.234518
	Taurine	-0.0261864	0.0287643	0.362828	-0.000281505	0.0406867	0.994482	-0.0592702	0.0405631	0.144618	1.02674	0.304543	2.60443	-0.0620496	0.0460876	0.178811	-0.00182948	0.0408764	0.964317	0.977549	0.328297	0	-0.0408503	0.0645084	0.527099	0.0284475	0.0566999	0.616222	-0.0742592	0.0674064	0.271834	-0.0392738	0.060111	0.514103
	PC aa C38:3	0.0286946	0.0317064	0.365664	0.0356886	0.0423875	0.400153	0.0210585	0.0477235	0.659222	0.229206	0.818709	0	-0.00472605	0.0507549	0.92585	0.0403728	0.0447715	0.367566	0.666358	0.505183	0	0.0401438	0.0677688	0.554098	0.0294693	0.0584865	0.614715	-0.05599	0.0780405	0.473873	0.0612611	0.0704198	0.385132
	PC ae C36:1	0.0279664	0.0310543	0.368022	0.0883161	0.0432684	0.0416867	-0.0412937	0.0442477	0.351164	2.0943	0.0362336	52.2513	-0.0173977	0.0487191	0.721168	0.0599455	0.0447818	0.181226	1.16879	0.242488	14.4415	0.0925945	0.0656108	0.159308	0.0845407	0.0624772	0.176998	-0.130649	0.0734367	0.0766341	0.0261511	0.0648296	0.686998
	Lysine	0.0256973	0.0293834	0.382013	0.0594735	0.039788	0.135516	-0.0216615	0.0435764	0.619351	1.37497	0.169139	27.2714	0.0176339	0.0449606	0.695074	0.0348298	0.0437282	0.426067	0.274176	0.78395	0	0.0692985	0.0577287	0.231021	0.0530007	0.0607146	0.383369	-0.0516941	0.0731308	0.480408	0.00893463	0.0640655	0.889194
	C4	-0.0256375	0.0296968	0.38816	-0.0662109	0.0415099	0.111238	0.0185682	0.0423625	0.661354	-1.42943	0.152881	30.042	-0.0883551	0.0469127	0.0602357	0.0158429	0.0425409	0.709719	1.64535	0.0998974	39.2227	-0.165552	0.0621471	0.00818566	0.00577315	0.0607286	0.924325	0.00702379	0.0726945	0.923117	0.0202286	0.0610501	0.740651
	SM C26:0	-0.026968	0.0316447	0.394287	0.0239798	0.0443881	0.589244	-0.0909667	0.0448275	0.0429821	1.82207	0.0684448	45.1173	-0.0763694	0.0512548	0.136865	0.00329567	0.0445383	0.941039	1.17323	0.240702	14.7654	-0.00774202	0.0642124	0.904121	0.0569313	0.0675103	0.399713	-0.199425	0.0864431	0.0220019	-0.0449358	0.0598616	0.453533
	PC ae C38:6	-0.0262987	0.0310482	0.39717	-0.0378638	0.042007	0.367763	-0.0170153	0.0462027	0.71283	-0.333874	0.738475	0	-0.0757675	0.0489055	0.12196	0.0058777	0.0446171	0.895239	1.23331	0.217459	18.9175	-0.0685379	0.064347	0.287761	-0.0263693	0.060449	0.662979	-0.0815904	0.0780616	0.297097	0.0363012	0.0671199	0.589079
	C5	-0.0250615	0.0304243	0.410275	-0.0631594	0.0439132	0.15089	0.012869	0.0422881	0.761018	-1.2471	0.212362	19.8137	-0.0558236	0.0455543	0.220998	0.000450355	0.0462292	0.992231	0.867054	0.385913	0	-0.130647	0.0630341	0.0391477	-0.0127824	0.0676192	0.850189	0.0171629	0.0676856	0.80007	0.00927037	0.0652852	0.887191
	PC ae C40:6	-0.0246721	0.030786	0.423073	0.0110841	0.0426536	0.795061	-0.0688906	0.0444673	0.121982	1.29793	0.194312	22.9541	-0.054031	0.0490951	0.271635	-0.000626981	0.0438357	0.988593	0.8114	0.417136	0	-0.00597448	0.0670226	0.929035	0.017362	0.0603566	0.773803	-0.102845	0.0747022	0.17002	-0.033115	0.0647491	0.609479
	Arginine	0.024835	0.0315566	0.431457	0.0181295	0.0430605	0.673893	0.0228196	0.0466183	0.624712	-0.073904	0.941087	0	0.0202758	0.0478368	0.671857	0.0244224	0.0471225	0.604465	0.0617528	0.95076	0	-0.0180456	0.0630962	0.775095	0.0373191	0.0642979	0.562062	0.0588641	0.0750398	0.433643	0.0023259	0.0706142	0.973749
	PC ae C32:1	0.0249185	0.0320106	0.436479	0.00275448	0.0446448	0.950825	0.0383119	0.0458113	0.403403	-0.555868	0.578301	0	-0.0594507	0.0498717	0.233806	0.0972753	0.046307	0.0361054	2.30292	0.0212832	56.5769	-0.0823946	0.0687418	0.231723	0.0593011	0.0635053	0.351137	-0.0353675	0.0743884	0.634951	0.13601	0.0682927	0.0474602
	PC aa C36:4	0.0214579	0.0291015	0.461072	0.0280778	0.0381046	0.461503	0.0129029	0.0453949	0.776352	0.25604	0.79792	0	-0.014899	0.0450337	0.740905	0.0454847	0.04259	0.285983	0.974192	0.329961	0	0.0218124	0.0565453	0.699982	0.0316255	0.0566138	0.576827	-0.0690681	0.0762686	0.366162	0.0581879	0.0656408	0.376186
	PC ae C30:2	0.0232598	0.031763	0.46415	0.0615471	0.0436627	0.159188	-0.0164286	0.0461462	0.721987	1.22741	0.219669	18.5275	0.0106112	0.0506024	0.833991	0.0408726	0.0453109	0.367409	0.445518	0.655945	0	0.0805927	0.0657508	0.221361	0.054677	0.0637309	0.391593	-0.0754082	0.0810111	0.352976	0.0264799	0.0651149	0.684588
	PC aa C38:5	0.0222724	0.0304312	0.464394	0.0558058	0.0415509	0.179769	-0.0166025	0.044588	0.709793	1.18805	0.234814	15.8285	0.0290679	0.0480838	0.545773	0.0097743	0.0436629	0.822947	-0.297053	0.766426	0	0.08874	0.0646805	0.171202	0.0344904	0.0588451	0.558221	-0.0319305	0.0732581	0.663372	-0.0304159	0.0660618	0.645601
	PC aa C42:5	0.0205919	0.0298762	0.49082	0.042348	0.0411377	0.303708	-0.00591185	0.0433037	0.891467	0.807985	0.419099	0	0.0186245	0.0473842	0.69445	0.019174	0.0428532	0.654731	0.00860047	0.993138	0	0.0971478	0.0621165	0.118989	-0.00173775	0.0597147	0.976803	-0.0706081	0.0742546	0.342723	0.0430678	0.0620814	0.488468
	lysoPC a C17:0	0.0223053	0.0325823	0.493754	0.0872589	0.0449911	0.0529243	-0.0442013	0.0468542	0.34596	2.02378	0.0429929	50.5875	0.0460667	0.0515872	0.3723	0.0110541	0.0467242	0.813065	-0.503042	0.614935	0	0.152591	0.071282	0.0331905	0.0498989	0.0626823	0.426608	-0.0429347	0.0758412	0.571905	-0.0448949	0.070471	0.524638
	SM C16:1	0.0224071	0.0343117	0.513867	0.0330674	0.0458954	0.471507	-0.00847824	0.0523494	0.871409	0.596755	0.550671	0	0.0321751	0.0539585	0.551253	0.0101078	0.0497079	0.838938	-0.300788	0.763576	0	0.0630775	0.0705454	0.372037	0.0146275	0.0664901	0.82602	-0.013724	0.0872291	0.87513	0.00558517	0.0775622	0.94265
	PC aa C38:4	0.0182586	0.0297423	0.539417	0.0296154	0.039565	0.454445	0.0086201	0.0452299	0.848932	0.349381	0.726803	0	0.0176849	0.0467471	0.705364	0.0096391	0.0429229	0.822395	-0.126777	0.899117	0	0.0491707	0.060433	0.416563	0.014818	0.0572154	0.795819	-0.0178199	0.0758945	0.814588	-0.000653816	0.0656701	0.992064
	C14:1-OH	0.0180564	0.0304414	0.553205	0.0109734	0.0413516	0.79082	0.0163174	0.0449447	0.716723	-0.0875019	0.930273	0	-0.00423932	0.0469321	0.928063	0.0218749	0.0446342	0.624256	0.403199	0.686802	0	-0.0565021	0.0597818	0.345427	0.0638628	0.0626781	0.309047	0.0667724	0.077193	0.387995	-0.0313386	0.0642522	0.626141
	PC ae C32:2	0.018363	0.0325425	0.572683	0.0338366	0.0452517	0.454916	-0.00429509	0.0465726	0.926559	0.587218	0.557057	0	-0.0627139	0.0511205	0.220489	0.081896	0.0467473	0.0803265	2.08756	0.0368372	52.0973	-0.0263395	0.069403	0.704601	0.0776346	0.0647367	0.231355	-0.0956373	0.0773394	0.217581	0.0814285	0.0682074	0.233626
	C2	0.0154663	0.0283397	0.585353	-0.0540383	0.0390455	0.166891	0.0885159	0.0407112	0.030174	-2.52716	0.0114988	60.4299	0.00326078	0.0430691	0.93968	0.0200266	0.042205	0.635319	0.278035	0.780986	0	-0.115262	0.0573465	0.0454267	-0.00913192	0.0583045	0.875643	0.126594	0.065463	0.0544418	0.0545844	0.061663	0.376861
	SM (OH) C22:1	0.0175874	0.0332455	0.596904	0.0779051	0.0443733	0.0796669	-0.0629491	0.0498666	0.207434	2.11015	0.0348453	52.61	-0.0238656	0.052527	0.649777	0.0388361	0.0476045	0.414948	0.884504	0.376424	0	0.050032	0.0648566	0.441125	0.107799	0.0665879	0.10649	-0.156611	0.0906816	0.0855897	-0.0336931	0.068474	0.623093
	PC ae C34:3	0.0151393	0.0318301	0.634436	0.0149112	0.0439228	0.734366	0.00551339	0.0461167	0.904887	0.147563	0.882688	0	-0.0480441	0.0486055	0.323417	0.0701161	0.047034	0.136574	1.74699	0.0806389	42.7587	-0.0603815	0.0662609	0.362961	0.069689	0.0637167	0.274925	-0.0320928	0.073401	0.662385	0.0637795	0.0707032	0.367849
	PC aa C42:0	0.0145703	0.0309491	0.637891	0.0169644	0.0423922	0.689173	0.00502014	0.0451738	0.91156	0.192805	0.847112	0	0.000702602	0.0499684	0.988787	0.0367085	0.0436265	0.400458	0.542803	0.587265	0	-0.0206336	0.0681538	0.762312	0.0442403	0.0587114	0.45171	0.0203997	0.0750042	0.785897	0.0180314	0.0662849	0.785815
	Spermidine	0.0143809	0.0305649	0.638091	-0.0068628	0.0417886	0.86961	0.040986	0.0447514	0.360199	-0.781474	0.434523	0	0.00306443	0.0481763	0.949308	0.0204991	0.0439715	0.641255	0.267296	0.789241	0	0.0337196	0.0644358	0.601188	-0.0366851	0.0595558	0.538362	-0.0265255	0.0742243	0.721164	0.0920911	0.0658518	0.163162
	lysoPC a C16:0	0.015347	0.0331004	0.642993	0.0436242	0.0466271	0.349867	-0.0184348	0.0466603	0.692955	0.940798	0.346808	0	0.0460201	0.0509239	0.366594	-0.0223186	0.0487121	0.647001	-0.969747	0.332173	0	0.10384	0.0710377	0.144961	-0.00534927	0.0669475	0.936367	0.00135502	0.0745234	0.98551	-0.0402793	0.0714146	0.573225
	SM C18:0	0.0139857	0.0319179	0.661347	0.0480561	0.042977	0.263949	-0.0285207	0.0474213	0.547836	1.19654	0.231486	16.4257	-0.0352778	0.0508743	0.488365	0.0550712	0.0454417	0.226045	1.3245	0.185339	24.4996	0.0354315	0.0650966	0.586687	0.0631265	0.0623326	0.311978	-0.142741	0.0839354	0.0904565	0.0467123	0.0668165	0.485103
	SM (OH) C22:2	0.0143602	0.0337263	0.67035	0.0765239	0.0456556	0.0942507	-0.0651654	0.049951	0.192657	2.09376	0.0362816	52.239	0.0143633	0.0542724	0.791388	0.0177689	0.0477642	0.71002	0.0471054	0.962429	0	0.0867271	0.0692854	0.211741	0.0820356	0.066547	0.218607	-0.103684	0.0901204	0.251208	-0.0547205	0.069289	0.430395
	PC ae C42:2	0.0136642	0.0321036	0.670465	0.0543516	0.0441349	0.218635	-0.0364986	0.0465228	0.433115	1.41672	0.156564	29.4146	-0.0148396	0.052098	0.775886	0.0327271	0.0451025	0.46837	0.690283	0.490016	0	0.0333944	0.0717865	0.642167	0.067096	0.0603599	0.267175	-0.0603191	0.0772134	0.435541	-0.0211264	0.0684543	0.757856
	PC ae C40:1	-0.012957	0.03068	0.672871	0.0349584	0.0422601	0.40845	-0.071806	0.0444106	0.106562	1.74155	0.0815874	42.5798	-0.03392	0.0488498	0.487775	-0.00534362	0.0439229	0.903212	0.435002	0.663561	0	0.0117547	0.065721	0.858183	0.0508353	0.0601487	0.398675	-0.0789526	0.0746656	0.291503	-0.081141	0.0646933	0.210876
	Citrulline	0.0138783	0.0331261	0.675333	0.0604439	0.0454279	0.183857	-0.0423992	0.0484245	0.381699	1.5489	0.121405	35.4381	0.00986555	0.0520979	0.849884	0.0103289	0.0479411	0.829492	0.00654526	0.994778	0	0.087521	0.067778	0.1977	0.0353618	0.06697	0.597861	-0.0780142	0.0831793	0.349342	-0.0286545	0.0699412	0.682367
	SM C24:1	-0.012987	0.0322943	0.687657	-0.0133162	0.043578	0.760039	-0.029124	0.0482146	0.546096	0.243234	0.807824	0	-0.0485526	0.0498097	0.330156	0.0111645	0.0474713	0.81415	0.867881	0.38546	0	-0.0519382	0.0628213	0.409097	0.0214252	0.0667569	0.748471	-0.0645344	0.0841405	0.443929	-0.00431486	0.0682982	0.949674
	PC aa C36:1	0.01191	0.0318833	0.708814	0.0556573	0.0441945	0.208398	-0.0435082	0.0459887	0.344592	1.55476	0.120003	35.6815	-0.0244808	0.0500265	0.624807	0.0204635	0.0459157	0.655999	0.661884	0.508046	0	0.0595931	0.0664499	0.370613	0.0464398	0.064015	0.468724	-0.108762	0.0776128	0.162549	-0.0109692	0.0665939	0.869293
	C0	0.0117472	0.0316027	0.710179	-0.033784	0.0420974	0.422578	0.075013	0.0476932	0.116417	-1.71025	0.08722	41.5289	0.0356804	0.0491816	0.468501	-0.00817441	0.0459266	0.858795	-0.651718	0.514583	0	-0.0853077	0.0623023	0.172049	0.00626782	0.0623382	0.919977	0.21734	0.0802579	0.00731074	-0.0321024	0.0687911	0.641129
	Alanine	-0.00973847	0.0314	0.756513	0.0164911	0.0437991	0.70667	-0.0404387	0.0448299	0.367483	0.908342	0.363697	0	-0.0160066	0.0479747	0.738788	-0.020155	0.046474	0.664681	-0.0621079	0.950477	0	0.05857	0.0643807	0.363763	-0.0255302	0.0653569	0.696341	-0.0915696	0.0733732	0.213383	-0.00991656	0.0667239	0.881968
	Kynurenine	0.00939759	0.0312155	0.763431	0.039187	0.0422182	0.353685	-0.0316893	0.0469182	0.499736	1.12294	0.261461	10.9484	0.00204676	0.050416	0.967633	0.00173712	0.0440863	0.968583	-0.0046234	0.996311	0	0.00421824	0.0668372	0.949724	0.0599939	0.058887	0.309096	0.0058219	0.0805256	0.942431	-0.0839352	0.0674318	0.214343
	PC ae C40:2	-0.00760611	0.0296748	0.797757	0.0383835	0.0412726	0.352755	-0.0622793	0.0423597	0.142148	1.70205	0.0887452	41.2475	-0.0486841	0.046539	0.296031	0.0279069	0.042906	0.515681	1.20998	0.226286	17.3541	-0.0131544	0.0603177	0.827526	0.0904786	0.0620117	0.145565	-0.105647	0.0748675	0.159648	-0.0375711	0.0598594	0.530778
	SM C18:1	0.00755323	0.0336564	0.822472	0.0359586	0.0455736	0.430418	-0.028209	0.0498965	0.572099	0.949553	0.34234	0	0.00459097	0.053723	0.931933	0.0125633	0.0479205	0.793285	0.110742	0.911821	0	0.0520493	0.070901	0.463513	0.0333	0.0648912	0.608202	-0.0585819	0.0855284	0.494116	-0.0137511	0.072384	0.849477
	PC ae C36:5	-0.00667796	0.0297862	0.822647	-0.0385541	0.0405616	0.342247	0.0298332	0.0439003	0.497105	-1.14417	0.252553	12.6004	-0.0654162	0.0459774	0.15543	0.0395065	0.0435357	0.364549	1.65705	0.0975089	39.6519	-0.0815507	0.061427	0.185422	-0.0178017	0.0588661	0.762543	-0.04295	0.0717815	0.550238	0.104067	0.0655746	0.113724
	PC aa C40:2	-0.00329022	0.0307921	0.914926	0.0143591	0.0415785	0.729957	-0.0383788	0.0457815	0.402277	0.852751	0.393797	0	-0.0300302	0.0479518	0.531435	0.00700613	0.0448043	0.875795	0.564353	0.572514	0	-0.0143389	0.0629933	0.820108	0.0335892	0.0603191	0.578027	-0.0592352	0.0755172	0.433669	-0.0326183	0.0677114	0.630405
	PC aa C42:1	0.00303736	0.0309706	0.921893	-0.00966525	0.0421757	0.81882	0.0106178	0.0455271	0.815691	-0.326826	0.743799	0	-0.0179284	0.049964	0.719879	0.0286344	0.0437092	0.512658	0.701411	0.483046	0	-0.0746811	0.066747	0.264184	0.0365103	0.0589324	0.536025	0.0465446	0.0766621	0.544396	0.0122897	0.066051	0.852539
	SM C24:0	-0.00270527	0.0322455	0.933155	0.0089234	0.0437525	0.838462	-0.0275496	0.0477003	0.563835	0.563488	0.573103	0	-0.0560177	0.0503124	0.26608	0.0198502	0.0466713	0.670762	1.10553	0.268932	9.54529	-0.0449532	0.0643078	0.485129	0.0483105	0.0649345	0.457449	-0.0871285	0.0830375	0.295228	-0.0124491	0.0675974	0.854026
	SM (OH) C24:1	0.00207306	0.0303104	0.945484	0.0509283	0.0415726	0.221052	-0.0620247	0.0440927	0.160165	1.86389	0.0623375	46.3487	-0.0384694	0.0475345	0.418737	0.0239445	0.0437334	0.584241	0.966276	0.333906	0	0.00623565	0.0598617	0.917113	0.0966817	0.063479	0.128769	-0.119036	0.079963	0.138042	-0.0471477	0.0607681	0.438532
	PC aa C40:3	-0.00206533	0.0311008	0.947066	0.0333864	0.0430383	0.438219	-0.0524685	0.0447296	0.24137	1.38313	0.166624	27.7003	-0.0249311	0.0489455	0.610725	0.00551921	0.0448926	0.902196	0.458482	0.646606	0	0.0298949	0.0661138	0.651505	0.0333897	0.0616216	0.588312	-0.0912501	0.0740805	0.219375	-0.0304692	0.0659444	0.644435
	lysoPC a C24:0	-0.00201211	0.0303283	0.947116	-0.00506978	0.0424896	0.905064	-3.48797e-05	0.0430904	0.999354	-0.0831999	0.933693	0	-0.0091424	0.0480955	0.849318	0.0051914	0.0434267	0.904886	0.2212	0.824937	0	-0.0201528	0.0654378	0.758342	0.00577092	0.0607001	0.924319	0.00245646	0.0729871	0.973183	-0.000391364	0.062716	0.995026
	Tyrosine	-0.00188175	0.0302443	0.950401	0.021847	0.0432903	0.613985	-0.0343626	0.0423624	0.417676	0.928025	0.353395	0	-0.00992163	0.0477265	0.835405	-0.0207537	0.0433634	0.632406	-0.16798	0.866599	0	0.0109564	0.063796	0.863769	0.0209948	0.0639493	0.742905	-0.00773978	0.0752281	0.91815	-0.0628806	0.0594752	0.291372
	Serine	-0.0014208	0.0307893	0.963203	0.067512	0.0437306	0.123173	-0.075336	0.0429448	0.0800243	2.33064	0.0197722	57.0934	0.0288511	0.0482125	0.549837	-0.0328287	0.044671	0.4627	-0.938435	0.348021	0	0.0830672	0.0656087	0.20656	0.0539619	0.0639137	0.399159	-0.0119228	0.0728409	0.870134	-0.124586	0.0630847	0.0493329
	PC aa C42:6	-0.00126958	0.030209	0.966485	0.0532158	0.0425993	0.212086	-0.0566913	0.0425246	0.183116	1.82595	0.0678578	45.234	-0.00610454	0.0478654	0.898569	-0.00719723	0.0432679	0.867947	-0.016935	0.986488	0	0.0805762	0.0644027	0.211961	0.0309258	0.0618838	0.617614	-0.0938701	0.0726133	0.197482	-0.0470918	0.0610347	0.441075
	Proline	-0.000963047	0.0312305	0.975405	0.0156987	0.0436658	0.719335	-0.0221023	0.0445349	0.619916	0.606074	0.544466	0	0.0546665	0.0479678	0.254985	-0.0575041	0.0458612	0.210398	-1.69024	0.0909826	40.8367	0.0969709	0.0626792	0.123002	-0.0726621	0.0664183	0.274803	0.00171773	0.0759895	0.981986	-0.0506017	0.0640969	0.430561
	lysoPC a C18:0	-0.00040221	0.0335823	0.990446	0.0681897	0.0475952	0.152477	-0.0690523	0.0469396	0.141921	2.05305	0.0400674	51.2921	0.0419068	0.0530479	0.429919	-0.0456906	0.048266	0.34422	-1.22139	0.221939	18.1259	0.132427	0.0726941	0.0695991	0.023017	0.0684567	0.736928	-0.0368353	0.0789311	0.641202	-0.117534	0.0683703	0.0867843
	PC ae C42:3	-6.52183e-05	0.0315672	0.998352	0.0151406	0.043819	0.729823	-0.0242568	0.0453045	0.592609	0.625073	0.531923	0	-0.0251134	0.0513021	0.624692	0.0160185	0.0443429	0.718052	0.606575	0.544133	0	-0.0173715	0.0708715	0.806554	0.0330608	0.0603357	0.584124	-0.0344984	0.0758356	0.649631	-0.0155381	0.0663653	0.815068
FDG-PET	PC aa C32:1	-0.12722	0.0299373	2.31778e-05	-0.139775	0.0406891	0.000631203	-0.109577	0.044875	0.0149591	-0.498531	0.61811	0	-0.0872915	0.0450998	0.0534673	-0.161943	0.0421252	0.000133614	-1.20965	0.226412	17.3317	-0.118257	0.0611841	0.0542276	-0.162607	0.0570377	0.00463349	-0.0684498	0.067365	0.310677	-0.158505	0.0638615	0.0136685
	PC ae C44:4	-0.111349	0.0301078	0.000227394	-0.0974125	0.0410709	0.0180021	-0.141084	0.045056	0.00184218	0.716329	0.473788	0	-0.114964	0.046582	0.0139078	-0.113522	0.0414449	0.00634128	0.0231217	0.981553	0	-0.132836	0.0656272	0.0438697	-0.0756193	0.0547777	0.168371	-0.118771	0.0667581	0.0765756	-0.171859	0.0652543	0.00893003
	PC ae C44:5	-0.105111	0.0296421	0.00040707	-0.111941	0.0404371	0.0058019	-0.110698	0.0444148	0.0130125	-0.0207	0.983485	0	-0.121532	0.0458946	0.00834093	-0.101511	0.04075	0.0130021	0.326209	0.744267	0	-0.141576	0.0623439	0.0238821	-0.0935654	0.055667	0.093744	-0.114329	0.0684617	0.0963212	-0.113065	0.0619631	0.0691402
	PC aa C32:0	-0.107407	0.0315438	0.000684757	-0.125243	0.0451172	0.00566848	-0.0905643	0.0445327	0.0425136	-0.547037	0.584353	0	-0.135452	0.0473412	0.00439012	-0.0822596	0.0446262	0.0657716	0.817604	0.413583	0	-0.108711	0.0680877	0.111431	-0.144166	0.0631101	0.0229828	-0.176597	0.0657197	0.00774761	-0.0160118	0.0639102	0.802362
	PC ae C42:4	-0.102825	0.0307592	0.000856115	-0.102803	0.0424641	0.0157632	-0.112488	0.0452909	0.0133298	0.155995	0.876037	0	-0.130511	0.0471051	0.00579437	-0.0858892	0.0427803	0.0451189	0.701253	0.483145	0	-0.15599	0.0659738	0.0187127	-0.0617695	0.0580506	0.288075	-0.115755	0.0675946	0.0881904	-0.116548	0.0651672	0.0748182
	C16:1	-0.102737	0.0308895	0.000909414	-0.164513	0.0419164	9.64124e-05	-0.028513	0.0462449	0.537802	-2.17898	0.0293331	54.107	-0.0844386	0.0475118	0.0761165	-0.120022	0.0427495	0.00515183	-0.55675	0.577698	0	-0.128716	0.0631819	0.0425284	-0.195583	0.0585996	0.00094116	-0.0295013	0.0724863	0.684403	-0.0345709	0.0635757	0.587042
	PC ae C32:1	-0.106041	0.0324238	0.00110595	-0.134746	0.0455479	0.00320965	-0.0834939	0.0466333	0.0739888	-0.786233	0.431731	0	-0.120089	0.0483655	0.0133433	-0.0976602	0.0461384	0.0346925	0.335552	0.737208	0	-0.14332	0.069389	0.0397618	-0.132348	0.0633043	0.0373203	-0.11513	0.0675358	0.0896332	-0.0618636	0.068656	0.36835
	PC ae C44:6	-0.0968146	0.030495	0.00153996	-0.0902107	0.0416625	0.0307433	-0.116532	0.0455454	0.0108031	0.426419	0.669802	0	-0.127833	0.0465889	0.00628184	-0.0830204	0.0422945	0.0501122	0.712172	0.476358	0	-0.116369	0.0644081	0.071832	-0.0805859	0.0569845	0.158251	-0.159702	0.0679592	0.0196442	-0.0838192	0.0649998	0.198309
	PC aa C30:0	-0.0957717	0.0303921	0.0016686	-0.10813	0.0430024	0.012169	-0.0829718	0.0433204	0.056024	-0.412158	0.680224	0	-0.0853374	0.0448999	0.0579045	-0.107177	0.0437076	0.0144812	-0.348536	0.727438	0	-0.0933607	0.0641571	0.146691	-0.12807	0.0610587	0.0367088	-0.0910226	0.0630255	0.150075	-0.0827997	0.0638238	0.195621
	PC ae C44:3	-0.0995528	0.0318919	0.00184441	-0.111508	0.0451881	0.0138664	-0.092128	0.0455125	0.0434769	-0.302178	0.762516	0	-0.103368	0.0487947	0.034611	-0.10263	0.0442823	0.0208011	0.0112111	0.991055	0	-0.110738	0.0692551	0.110904	-0.126555	0.0623518	0.043187	-0.113983	0.0689502	0.0997056	-0.0788274	0.0643344	0.221531
	PC ae C42:5	-0.0971215	0.0316074	0.00217158	-0.114493	0.0434597	0.00863502	-0.0862088	0.0467126	0.0655535	-0.443311	0.657541	0	-0.140871	0.0486687	0.0039571	-0.069264	0.0436553	0.113121	1.09525	0.273406	8.69682	-0.162759	0.0664538	0.0149051	-0.080749	0.0602131	0.180823	-0.128727	0.0719955	0.0751308	-0.0525255	0.0652727	0.421691
	lysoPC a C16:1	-0.0959356	0.0323896	0.00312092	-0.0976972	0.0459021	0.0336945	-0.102579	0.0462227	0.0269188	0.0749391	0.940263	0	-0.0778021	0.0482949	0.10779	-0.10942	0.045947	0.0175524	-0.474311	0.635278	0	-0.0844694	0.0681407	0.216106	-0.105446	0.0650385	0.10591	-0.099183	0.0697174	0.156231	-0.108694	0.0661805	0.101667
	SM C16:0	-0.100365	0.0345963	0.00379128	-0.118783	0.0462624	0.0104714	-0.0875623	0.0531124	0.0998534	-0.443255	0.657582	0	-0.154626	0.0502493	0.00219961	-0.0494024	0.0504156	0.327524	1.47826	0.139339	32.3528	-0.158205	0.0664942	0.0179913	-0.0953847	0.0681209	0.162382	-0.188229	0.0779654	0.0165706	0.00143419	0.0766804	0.985091
	SM C24:1	-0.0936672	0.0326977	0.00425174	-0.123168	0.0441756	0.00546188	-0.0620383	0.0493477	0.20928	-0.922963	0.356027	0	-0.139606	0.0472954	0.00330167	-0.0544942	0.0478112	0.254827	1.26558	0.205663	20.985	-0.112177	0.0625896	0.0741253	-0.159111	0.0659754	0.0164237	-0.208845	0.0732198	0.00474648	0.0662711	0.0701007	0.345309
	PC ae C30:0	-0.0872372	0.0304837	0.00429033	-0.142576	0.0434361	0.00108634	-0.0361324	0.0430668	0.401878	-1.7402	0.0818236	42.5354	-0.0909418	0.0456164	0.0467146	-0.091364	0.043384	0.0356191	-0.00670609	0.994649	0	-0.126977	0.0651936	0.052411	-0.163445	0.0612088	0.0079527	-0.0618831	0.0638613	0.333579	-0.0175541	0.0622242	0.778073
	PC aa C34:3	-0.0912887	0.0331842	0.00603653	-0.0770267	0.0471615	0.102917	-0.103977	0.0472223	0.0281303	0.40382	0.686345	0	-0.0737171	0.0528147	0.163379	-0.103253	0.0447979	0.0215096	-0.426487	0.669753	0	-0.0594862	0.0754989	0.431389	-0.094338	0.0629086	0.13467	-0.11587	0.0743494	0.120537	-0.109353	0.0650589	0.0939441
	PC aa C42:0	-0.0866356	0.0316888	0.00635542	-0.0940549	0.0434916	0.0309493	-0.0848094	0.0468992	0.0711555	-0.144549	0.885067	0	-0.138966	0.0487597	0.00454489	-0.0549288	0.0436742	0.208986	1.2838	0.199212	22.1063	-0.127937	0.0680976	0.0612773	-0.079075	0.0590031	0.181104	-0.156914	0.0699751	0.0259135	-0.0228329	0.0667458	0.732549
	PC ae C40:3	-0.110133	0.0405392	0.00669371	-0.165055	0.0564572	0.00358549	-0.0603836	0.0589722	0.306362	-1.28211	0.199805	22.0035	-0.132055	0.0600229	0.0282403	-0.0929658	0.0580089	0.109539	0.46828	0.639585	0	-0.166561	0.0814875	0.0418498	-0.174712	0.0823836	0.0346896	-0.123535	0.0897961	0.170279	-0.00747751	0.0831327	0.928396
	PC ae C32:2	-0.0891811	0.0329614	0.00691983	-0.135464	0.0460791	0.00340506	-0.0483162	0.0476368	0.310948	-1.31491	0.188539	23.9493	-0.100959	0.0496616	0.0425657	-0.0808908	0.0464907	0.0823765	0.295	0.767994	0	-0.108987	0.0701041	0.121115	-0.161827	0.0640082	0.0119285	-0.11191	0.0706355	0.11453	0.0121493	0.0685985	0.859555
	PC ae C36:0	-0.090683	0.0338985	0.00757738	-0.115848	0.0458731	0.0118019	-0.053906	0.051151	0.292456	-0.90153	0.367307	0	-0.0694328	0.0505777	0.170407	-0.109315	0.0484132	0.0243021	-0.569631	0.568928	0	-0.0284957	0.0681266	0.676053	-0.200795	0.0651534	0.0022296	-0.122338	0.076165	0.109633	0.000195113	0.0733434	0.997879
	C16	-0.0782137	0.0297376	0.00865099	-0.101459	0.0400019	0.0114427	-0.0507775	0.0451421	0.261198	-0.840278	0.400753	0	-0.104306	0.0442598	0.0188088	-0.0539491	0.0423185	0.202854	0.822343	0.410882	0	-0.12756	0.0585236	0.0300834	-0.074814	0.0575218	0.194293	-0.072844	0.0683979	0.288021	-0.0348219	0.0637344	0.585266
	C18	-0.0826275	0.0314743	0.00877529	-0.102355	0.0430593	0.0177493	-0.0688574	0.0471373	0.144703	-0.524688	0.5998	0	-0.119858	0.0473972	0.0117395	-0.0533905	0.0442594	0.228167	1.02496	0.305384	2.4348	-0.161515	0.0642113	0.0124278	-0.0549174	0.0606234	0.365659	-0.0839148	0.0717635	0.243516	-0.064921	0.0664216	0.329235
	C14:1	-0.0838972	0.0322236	0.00934566	-0.120216	0.0434271	0.00580264	-0.0411348	0.048945	0.40107	-1.20858	0.226824	17.2583	-0.05455	0.0489925	0.266034	-0.111375	0.0450244	0.0136453	-0.854015	0.393096	0	-0.0484297	0.0630162	0.442794	-0.194025	0.0627248	0.00214809	-0.0838021	0.0792645	0.291538	-0.0272559	0.0658634	0.679328
	C14:2	-0.077674	0.0298695	0.00943131	-0.0887422	0.0403767	0.0283241	-0.063481	0.0450484	0.159406	-0.417575	0.676258	0	-0.0303962	0.0468502	0.516757	-0.121158	0.0406166	0.00296917	-1.46377	0.143256	31.6833	-0.00212422	0.0618737	0.972636	-0.166795	0.0556026	0.00290675	-0.0689453	0.0725178	0.342763	-0.0676382	0.0606613	0.265829
	PC ae C34:1	-0.0801544	0.0320003	0.0123914	-0.134086	0.0463166	0.00392379	-0.0335921	0.0445819	0.45151	-1.56321	0.118004	36.029	-0.0942714	0.0470992	0.0458509	-0.0662432	0.0461532	0.151719	0.425038	0.670809	0	-0.118183	0.0680007	0.0832716	-0.148358	0.0664017	0.0261336	-0.087813	0.0652964	0.180038	0.0162178	0.0650975	0.803447
	C12	-0.0718971	0.0296927	0.0156181	-0.0776248	0.0412423	0.0602766	-0.0669355	0.0434243	0.123845	-0.178486	0.858341	0	-0.00492776	0.0487848	0.919581	-0.115955	0.0390486	0.00310038	-1.77678	0.0756052	43.7183	0.0271984	0.0653827	0.677724	-0.152032	0.0552289	0.00623538	-0.0322322	0.0739511	0.663359	-0.0905259	0.0564948	0.110233
	PC aa C34:4	-0.0730103	0.0307718	0.0178277	-0.0759865	0.0426127	0.0750391	-0.0727208	0.0450207	0.106882	-0.0526814	0.957986	0	-0.0437165	0.0462104	0.34457	-0.0985599	0.0433909	0.0234688	-0.865188	0.386936	0	-0.072503	0.0638351	0.256978	-0.0841477	0.0599627	0.161455	-0.0312958	0.0676021	0.643856	-0.115799	0.0641156	0.0720082
	Arginine	-0.072241	0.0315088	0.0220461	-0.0947123	0.042742	0.0270562	-0.0510767	0.0473708	0.28145	-0.683906	0.494034	0	-0.115291	0.0470741	0.0146483	-0.0346898	0.0446149	0.437144	1.24275	0.213961	19.5331	-0.168939	0.0630988	0.00783992	-0.0305215	0.0606131	0.614915	-0.0682873	0.071262	0.338966	-0.0408606	0.0673892	0.544796
	PC aa C42:1	-0.0687683	0.03161	0.029797	-0.0624149	0.0434748	0.151599	-0.0805683	0.0465953	0.084407	0.284861	0.775751	0	-0.127248	0.0489671	0.00962454	-0.0320794	0.0433497	0.459577	1.45521	0.145612	31.2812	-0.0942573	0.0678539	0.165854	-0.0478942	0.0589898	0.417429	-0.173925	0.0707709	0.0147471	-0.00929869	0.0652745	0.886826
	C5-DC (C6-OH)	-0.0989757	0.0457271	0.0306352	-0.137479	0.0619673	0.0268736	-0.06499	0.0693592	0.349208	-0.779373	0.43576	0	-0.0435466	0.06875	0.526747	-0.151534	0.064919	0.0199096	-1.14204	0.253438	12.4373	-0.0280121	0.0923496	0.761857	-0.233637	0.0874663	0.00793227	-0.0919608	0.105687	0.385162	-0.0611359	0.0987614	0.536417
	C6 (C4:1-DC)	-0.108794	0.051688	0.0355271	-0.0754956	0.0686658	0.271987	-0.166943	0.0809723	0.0397503	0.861347	0.389047	0	-0.0573154	0.0796574	0.47214	-0.148703	0.0715242	0.0380302	-0.853645	0.393302	0	0.0342882	0.107647	0.750315	-0.156301	0.0928482	0.0932407	-0.20815	0.120071	0.0843728	-0.15969	0.116026	0.169853
	C3	0.0639402	0.03187	0.0450633	0.0242273	0.0436274	0.578872	0.103741	0.047498	0.0294187	-1.23289	0.217618	18.8895	0.034237	0.0486412	0.481829	0.092537	0.044454	0.0377937	0.884743	0.376295	0	-0.0160485	0.0655786	0.806844	0.0642438	0.0611465	0.294184	0.0774734	0.073471	0.292801	0.125253	0.066335	0.0600653
	C18:1	-0.0590846	0.0295249	0.0456114	-0.0847028	0.0402015	0.035518	-0.0307709	0.0442234	0.486873	-0.902397	0.366846	0	-0.0787792	0.0451324	0.0814852	-0.0442227	0.0411364	0.28279	0.565883	0.571474	0	-0.0870156	0.0611775	0.155993	-0.0809219	0.0560447	0.149718	-0.0731635	0.0675213	0.279724	0.00192806	0.0618459	0.975153
	PC aa C36:5	-0.0605565	0.0306234	0.0482318	-0.0758692	0.0418817	0.0705401	-0.0416625	0.0454962	0.360247	-0.553163	0.580152	0	-0.0544052	0.0459779	0.237234	-0.0691314	0.0433495	0.111289	-0.233042	0.815729	0	-0.0176586	0.0601719	0.769372	-0.14842	0.0617321	0.0167544	-0.114035	0.0723109	0.116206	0.00767566	0.0617052	0.901096
	SM C26:1	-0.0704458	0.03593	0.0501653	-0.100343	0.0498996	0.0447634	-0.0413934	0.0523633	0.429609	-0.814993	0.415076	0	-0.105262	0.0521918	0.0442264	-0.0441332	0.0523027	0.399111	0.827304	0.408065	0	-0.0510777	0.0698183	0.465011	-0.176094	0.0753064	0.019963	-0.189724	0.0789734	0.0171044	0.0808687	0.0733743	0.271376
	C10	-0.05732	0.0293933	0.05141	-0.07624	0.0406966	0.0614816	-0.0318355	0.0430521	0.459972	-0.749536	0.453534	0	0.0373044	0.0459673	0.417425	-0.135474	0.0398408	0.000717025	-2.84035	0.00450643	64.793	0.0570461	0.064899	0.380125	-0.172312	0.0538063	0.00149495	0.0252106	0.0651619	0.699203	-0.094183	0.0605109	0.120761
	SM C18:0	-0.0628069	0.0323304	0.0523053	-0.100186	0.0435012	0.0216016	-0.0134871	0.0488628	0.782646	-1.32524	0.18509	24.5422	-0.111688	0.0493444	0.0240194	-0.0251114	0.0450528	0.577475	1.29571	0.195076	22.8222	-0.159224	0.0651589	0.0151327	-0.0636993	0.0613892	0.3002	-0.0620501	0.0763881	0.417482	0.0190178	0.067639	0.778796
	PC ae C42:3	-0.0606686	0.0323064	0.0606495	-0.0645356	0.0449499	0.15158	-0.0639537	0.0470409	0.17459	-0.00894337	0.992864	0	-0.0817893	0.0505767	0.106454	-0.0507406	0.0440409	0.249723	0.46297	0.643386	0	-0.0440151	0.0709655	0.535589	-0.0881242	0.0604959	0.146147	-0.140177	0.0723241	0.053858	-0.00700746	0.0655423	0.914935
	PC ae C40:5	-0.0582754	0.0318481	0.067543	-0.0768009	0.0435161	0.0780702	-0.0453918	0.0474714	0.339436	-0.487729	0.625742	0	-0.111306	0.0480453	0.0209071	-0.0141943	0.0447408	0.751158	1.47921	0.139083	32.3965	-0.128526	0.0654222	0.0504126	-0.0334688	0.0612241	0.58498	-0.105248	0.0712928	0.141272	0.0103488	0.067352	0.877997
	PC ae C40:2	-0.0529451	0.0300391	0.0782478	-0.11919	0.0416353	0.00434055	0.0159775	0.0437619	0.715191	-2.23774	0.0252383	55.312	-0.0780076	0.0443768	0.079361	-0.0348968	0.0431715	0.419216	0.696325	0.486226	0	-0.0799875	0.0589851	0.176127	-0.179116	0.0622552	0.00427374	-0.101026	0.0682837	0.140411	0.0996922	0.0600831	0.0982201
	PC ae C34:0	-0.0528385	0.0302344	0.0807992	-0.107027	0.0428658	0.0127876	0.00176809	0.0430065	0.967223	-1.79172	0.0731771	44.1878	-0.0557091	0.0459858	0.226275	-0.0507884	0.0423773	0.231197	0.0786891	0.93728	0	-0.1083	0.065177	0.0976606	-0.105734	0.0597473	0.0777008	-0.00879436	0.0650131	0.892519	0.00431303	0.0610408	0.943722
	SM C20:2	-0.0590258	0.0342155	0.0847786	-0.0954918	0.0468354	0.0418806	-0.0155495	0.050719	0.75929	-1.15798	0.246872	13.6428	-0.127116	0.0509047	0.0128276	-0.000924844	0.0485147	0.984797	1.79452	0.0727308	44.2747	-0.168001	0.0681876	0.0143234	-0.0421529	0.0671697	0.530726	-0.0911038	0.0769296	0.237569	0.0562133	0.071347	0.43145
	Threonine	-0.0509387	0.0295768	0.0852972	-0.038071	0.0432448	0.379001	-0.0718375	0.0408384	0.0791778	0.567693	0.570244	0	-0.0916051	0.0451911	0.0431648	-0.0269409	0.0411589	0.513	1.0579	0.290102	5.47298	-0.131741	0.0671455	0.0507086	0.0312654	0.0587202	0.594774	-0.0617022	0.0608487	0.311664	-0.0921155	0.0589688	0.119425
	PC aa C24:0	-0.0558919	0.0326501	0.0871985	-0.0820093	0.0454126	0.071418	-0.0341738	0.0474754	0.471972	-0.728113	0.466544	0	-0.071319	0.0460378	0.121955	-0.0379853	0.049169	0.440091	0.494874	0.620689	0	-0.0574043	0.0636632	0.367966	-0.123937	0.0685618	0.0715655	-0.100925	0.0669774	0.133259	0.0617646	0.0712761	0.38695
	C5	0.0535587	0.0315699	0.0900629	0.0324219	0.0442007	0.463518	0.0736829	0.0459061	0.109108	-0.64747	0.517328	0	-0.0150271	0.0466023	0.747239	0.121146	0.0451484	0.00748852	2.09867	0.0358464	52.3507	0.001624	0.064619	0.979967	0.0658161	0.0636343	0.301757	-0.0413197	0.0678237	0.542995	0.185094	0.0659646	0.00537904
	PC aa C36:6	-0.0513307	0.0309686	0.097693	-0.0646751	0.0426525	0.129941	-0.0366114	0.0456367	0.422798	-0.449266	0.65324	0	-0.0385192	0.0464173	0.407006	-0.0647396	0.0439729	0.141467	-0.410086	0.681743	0	-0.0205979	0.0616219	0.738422	-0.120553	0.0626083	0.055022	-0.0708467	0.0714857	0.322725	-0.0124089	0.0627781	0.843456
	C8	-0.0505209	0.030651	0.0995752	-0.0747197	0.0409806	0.0687349	-0.00987425	0.0470061	0.833704	-1.03983	0.29842	3.83023	0.0380713	0.045552	0.403664	-0.137736	0.0433943	0.00157921	-2.79444	0.00519892	64.2147	0.0444078	0.0613301	0.469597	-0.179119	0.0571276	0.00186984	0.0474332	0.0688025	0.491278	-0.0827804	0.0680654	0.224968
	PC ae C40:4	-0.0498092	0.0307895	0.105999	-0.0692284	0.0422992	0.102209	-0.0356672	0.0455	0.433473	-0.540223	0.589043	0	-0.0714485	0.045731	0.118809	-0.030431	0.0440109	0.489552	0.646263	0.518109	0	-0.109735	0.0628284	0.0817605	-0.0308067	0.0600294	0.608159	-0.0441759	0.0670309	0.510548	-0.0283757	0.065984	0.667507
	Taurine	0.0461086	0.0291621	0.114131	0.0599502	0.0399573	0.134025	0.0276681	0.0432943	0.52307	0.547944	0.583731	0	0.090977	0.0447537	0.0425756	0.00924271	0.0404367	0.819278	-1.3551	0.175385	26.2047	0.124338	0.0609988	0.0424143	0.00960852	0.0551125	0.861702	0.0464558	0.0664181	0.484999	0.00811045	0.0612116	0.894688
	Kynurenine	0.0477908	0.0308694	0.121862	0.0267084	0.0417946	0.52303	0.0599257	0.0472694	0.205478	-0.526451	0.598575	0	0.0296205	0.0473656	0.532009	0.0694528	0.0429312	0.106231	0.623096	0.533222	0	-0.0166862	0.0654342	0.798896	0.0691786	0.0567658	0.223839	0.0530987	0.0710463	0.455618	0.0620596	0.0676147	0.359515
	Glutamate	0.0515047	0.0335078	0.124548	0.0794232	0.0469663	0.0913208	0.0291066	0.0487532	0.550765	0.743276	0.457314	0	-0.00519854	0.0501926	0.917549	0.109469	0.0473455	0.0211036	1.66187	0.0965393	39.8267	0.0172472	0.0702935	0.80635	0.141581	0.0658262	0.032213	-0.0260444	0.072507	0.719785	0.065486	0.0701362	0.351288
	PC aa C28:1	-0.0484359	0.0315293	0.124763	-0.0834145	0.042823	0.0518741	-0.00842395	0.0473122	0.858756	-1.17514	0.23994	14.9036	-0.087237	0.0470627	0.0643565	-0.0130396	0.044758	0.770894	1.14242	0.253279	12.4667	-0.115862	0.0632485	0.0679912	-0.0605809	0.0611763	0.322766	-0.0659846	0.0712985	0.355718	0.0339644	0.067426	0.61486
	PC aa C42:5	-0.0459377	0.030217	0.128724	-0.0398279	0.0423631	0.3475	-0.0473926	0.0436055	0.277627	0.124429	0.900975	0	-0.00902787	0.0458435	0.843961	-0.0803234	0.0422558	0.0577897	-1.14352	0.252821	12.551	0.0525734	0.0635856	0.409018	-0.128324	0.0592314	0.0309877	-0.0808139	0.0664522	0.225219	-0.0270189	0.0613048	0.659757
	PC aa C42:4	-0.0510544	0.0336623	0.129631	-0.0294759	0.0470607	0.531321	-0.0750874	0.0487935	0.124466	0.672832	0.501054	0	-0.0434817	0.0501603	0.386421	-0.0555752	0.0478931	0.246341	-0.174377	0.861569	0	0.0406391	0.0695151	0.559262	-0.0920763	0.0668627	0.169414	-0.153584	0.0725395	0.0353417	-0.00376935	0.0699614	0.957072
	PC ae C42:2	-0.0479478	0.0326164	0.141825	-0.0490398	0.0453764	0.280231	-0.0520817	0.0474823	0.273228	0.0463145	0.96306	0	-0.0619837	0.050325	0.218628	-0.0393434	0.044995	0.382248	0.335379	0.737339	0	0.000448575	0.071006	0.994964	-0.0912072	0.0613811	0.138253	-0.14917	0.0715318	0.0381684	0.0228687	0.0671754	0.733794
	SM C16:1	-0.048985	0.0346679	0.157936	-0.0775392	0.0461805	0.0936412	-0.0228242	0.0539628	0.672505	-0.770357	0.441088	0	-0.127704	0.0523181	0.014982	0.0191062	0.0487819	0.695443	2.05236	0.0401342	51.2757	-0.150949	0.069832	0.0314611	-0.0348858	0.0650404	0.592063	-0.159913	0.0814034	0.050714	0.0920151	0.0767871	0.231837
	SM C18:1	-0.045747	0.0336989	0.174886	-0.0963388	0.0449967	0.0326576	0.0172563	0.0515783	0.738093	-1.6596	0.0969948	39.7445	-0.103614	0.0517924	0.0459586	-0.00232963	0.046591	0.960137	1.45388	0.14598	31.2184	-0.157059	0.068344	0.0222648	-0.0624903	0.0623883	0.317252	-0.0573627	0.0803451	0.475999	0.0796041	0.0715195	0.266674
	PC ae C34:2	-0.0442344	0.0333268	0.18468	-0.0591822	0.0470308	0.208726	-0.0385983	0.0478247	0.420004	-0.306876	0.758938	0	-0.0747836	0.0476162	0.116894	-0.0121893	0.0495222	0.805657	0.911119	0.362233	0	-0.0996838	0.0675786	0.141268	-0.0237729	0.0690228	0.730748	-0.0759807	0.0678546	0.264016	-0.00795769	0.0726048	0.912805
	PC aa C40:3	-0.0409139	0.0313448	0.192061	-0.0432155	0.043487	0.320724	-0.0384703	0.0457683	0.401005	-0.0751625	0.940085	0	-0.0505088	0.0469974	0.283	-0.0311731	0.0443245	0.482143	0.299306	0.764707	0	0.0255123	0.0651298	0.695555	-0.110276	0.0610028	0.0715583	-0.151025	0.0678815	0.0270901	0.0688574	0.0653141	0.292704
	PC aa C34:1	-0.0392878	0.0309738	0.204907	-0.0417115	0.0421779	0.323073	-0.0358583	0.0464575	0.440566	-0.0932806	0.925681	0	-0.0439783	0.046401	0.343677	-0.0246226	0.0439	0.575087	0.303016	0.761878	0	-0.036767	0.0633251	0.561952	-0.0409489	0.0589724	0.487935	-0.0681091	0.0686585	0.322269	-0.00328363	0.0669755	0.960934
	PC aa C36:4	-0.0352012	0.0293225	0.230201	-0.0518118	0.0383623	0.177314	-0.0151508	0.0467145	0.745826	-0.606492	0.544188	0	-0.0371208	0.0441033	0.400354	-0.0321643	0.0414976	0.438589	0.0818477	0.934768	0	-0.0657771	0.0567758	0.24759	-0.0402014	0.0546645	0.462604	-0.0100945	0.0716085	0.888023	-0.0216487	0.0654248	0.740978
	SM (OH) C14:1	-0.0373392	0.0322998	0.247916	-0.077707	0.0449024	0.0840194	0.0023267	0.0470125	0.960548	-1.23108	0.218291	18.7708	-0.0937493	0.0491071	0.0568008	0.00962137	0.0451195	0.83121	1.55007	0.121125	35.4867	-0.147028	0.065993	0.0266464	-0.0228433	0.0641362	0.721941	-0.052211	0.0745586	0.484486	0.0388538	0.0647619	0.54904
	Valine	0.0363838	0.0315732	0.249416	0.0207802	0.0443459	0.639523	0.0524201	0.0455062	0.249899	-0.497951	0.618519	0	-0.0397174	0.0479468	0.407844	0.105958	0.0442046	0.016831	2.23379	0.025497	55.233	-0.129	0.0672213	0.0559554	0.147995	0.0607445	0.0153633	0.0416262	0.0683782	0.543298	0.0565143	0.0656162	0.389839
	C10:2	-0.0354529	0.0317723	0.264725	-0.0394404	0.0430718	0.360182	-0.0318849	0.0477589	0.504683	-0.117482	0.906478	0	-0.035557	0.0498502	0.475994	-0.0425663	0.0433083	0.326063	-0.106145	0.915467	0	0.0585189	0.0674836	0.386568	-0.108906	0.0582753	0.0625304	-0.135661	0.0744555	0.0697822	0.0460938	0.0656686	0.483332
	lysoPC a C18:1	-0.0369031	0.034189	0.280646	-0.0321587	0.0483281	0.506023	-0.0540936	0.0490871	0.270995	0.318427	0.750161	0	-0.0602306	0.0526451	0.253112	-0.0148217	0.0472827	0.754032	0.641721	0.521054	0	-0.0430488	0.074808	0.565426	-0.0134033	0.0661454	0.839546	-0.0968436	0.0748674	0.197159	-0.0153803	0.0692043	0.82429
	SM (OH) C24:1	0.0324599	0.0301217	0.28143	0.0219229	0.04213	0.602995	0.039027	0.0436658	0.371877	-0.281891	0.778027	0	-0.00698695	0.0452527	0.877355	0.0749431	0.0426295	0.0792485	1.31785	0.187556	24.1185	0.00813553	0.0591731	0.890741	0.0373152	0.0637805	0.558908	-0.0535382	0.0715134	0.454856	0.102056	0.0583287	0.0813028
	PC ae C42:1	-0.0322177	0.0309346	0.297877	-0.0226001	0.043539	0.60389	-0.0492379	0.0445719	0.269827	0.427518	0.669002	0	-0.0519761	0.0475173	0.274532	-0.0154333	0.0428923	0.71911	0.570867	0.56809	0	0.0108519	0.0666761	0.870824	-0.0518806	0.0600745	0.388431	-0.145388	0.0680141	0.0336308	0.0345133	0.0624076	0.580697
	Glycine	-0.0324636	0.0313016	0.2999	-0.0599288	0.050291	0.233853	-0.0183146	0.0401017	0.648082	-0.646966	0.517654	0	-0.139827	0.0469736	0.00304896	0.0590335	0.0439452	0.179662	3.0915	0.00199147	67.6533	-0.193773	0.075504	0.0107747	0.0373519	0.0699028	0.593465	-0.106939	0.0595252	0.0737583	0.0836178	0.0574438	0.146644
	SM (OH) C16:1	-0.0323835	0.0315662	0.305161	-0.091471	0.0436306	0.0364391	0.0289663	0.0461198	0.530247	-1.89702	0.0578249	47.2858	-0.0839515	0.0482662	0.0825648	0.00663871	0.0439212	0.879907	1.38817	0.165085	27.9628	-0.147732	0.0640707	0.0218246	-0.0498307	0.0623783	0.424952	-0.0196961	0.0740119	0.790391	0.063355	0.0628228	0.314125
	Methionine	-0.0301319	0.0307146	0.326789	-0.0466643	0.0418146	0.264859	-0.0162279	0.0460763	0.724839	-0.489162	0.624727	0	-0.0877805	0.0465137	0.0596896	0.0242191	0.0429254	0.572816	1.76952	0.0768074	43.4874	-0.105989	0.0614881	0.0858147	0.00594148	0.0596961	0.920779	-0.084054	0.0720438	0.244569	0.0467812	0.063145	0.459421
	Citrulline	0.0312067	0.0325851	0.33842	0.0308078	0.045375	0.497414	0.0154287	0.0479375	0.7477	0.232992	0.815768	0	0.0453273	0.0498384	0.363514	0.0206082	0.0454474	0.650385	-0.366487	0.714001	0	0.00853318	0.0662281	0.897569	0.0615058	0.0655144	0.348511	0.0679567	0.0783647	0.386769	-0.0285231	0.0644649	0.658508
	SM (OH) C22:1	0.0315875	0.0332612	0.342477	0.0435332	0.045664	0.340786	0.0164312	0.0491299	0.738185	0.40406	0.686168	0	-0.0205813	0.0508279	0.685702	0.0834923	0.0461616	0.0709921	1.51575	0.129581	34.0263	-0.00305531	0.0662367	0.96324	0.0888441	0.0663672	0.181595	-0.0654192	0.080648	0.418129	0.0723929	0.0655646	0.270506
	PC ae C38:5	-0.0283379	0.0304714	0.352578	-0.035299	0.0421597	0.40276	-0.0320692	0.0450092	0.476486	-0.0523728	0.958232	0	-0.0825882	0.0455531	0.0704057	0.0230632	0.0432138	0.593744	1.68263	0.0924469	40.5692	-0.0797727	0.0618432	0.1981	0.0114305	0.0609292	0.851303	-0.107333	0.0683512	0.117752	0.0329865	0.0631762	0.602001
	lysoPC a C18:0	0.0311522	0.033715	0.35569	0.0555412	0.0476456	0.244173	0.000760806	0.048382	0.98746	0.806736	0.419818	0	-0.0202065	0.0514629	0.694745	0.0812493	0.0468455	0.0833521	1.45788	0.144873	31.4074	0.0170017	0.0720346	0.813582	0.0913387	0.066218	0.168714	-0.0822785	0.0745224	0.270744	0.0655038	0.0674597	0.332408
	PC ae C36:4	-0.02682	0.0301323	0.373615	-0.0312078	0.0412983	0.450133	-0.031946	0.0449456	0.477558	0.0120944	0.99035	0	-0.0445617	0.044218	0.314031	-0.00717244	0.0435724	0.869306	0.602286	0.546984	0	-0.091135	0.0607064	0.134373	0.0264113	0.0592609	0.656121	-0.0154366	0.0656636	0.814357	-0.0603432	0.0660619	0.361823
	SM C24:0	0.0280154	0.0316852	0.376787	0.0652368	0.0430148	0.129868	-0.0193539	0.0474215	0.683356	1.32124	0.186423	24.3133	-0.0231424	0.0476514	0.627413	0.0844255	0.0446755	0.0592669	1.64681	0.0995967	39.2766	0.02988	0.0624442	0.632647	0.103212	0.0625009	0.099611	-0.114595	0.0745468	0.125652	0.0592555	0.065109	0.363577
	lysoPC a C24:0	-0.0268252	0.030662	0.381832	0.00582227	0.0428196	0.891887	-0.0704796	0.0444151	0.113181	1.23677	0.216173	19.1441	-0.0180042	0.0461188	0.69641	-0.0379037	0.0434933	0.383834	-0.31391	0.753589	0	0.0698617	0.0634817	0.272021	-0.0614816	0.0608706	0.313215	-0.137806	0.0672024	0.0414686	-0.00881655	0.0633176	0.889361
	PC ae C36:3	-0.0287816	0.0332696	0.387166	-0.016785	0.0460107	0.715379	-0.0552144	0.0489064	0.259448	0.572311	0.567111	0	-0.0629184	0.0476601	0.187366	0.0126722	0.0491846	0.796767	1.1037	0.269721	9.39607	-0.0678312	0.0662873	0.307017	0.0372161	0.0670637	0.579313	-0.0841313	0.0692932	0.225974	-0.024144	0.0739077	0.744162
	C14:1-OH	-0.0267083	0.0313394	0.394267	-0.0401027	0.0423676	0.344238	-0.0174049	0.0473638	0.713422	-0.357175	0.720961	0	0.0356445	0.0482835	0.460705	-0.0790836	0.0432482	0.0679494	-1.76993	0.0767381	43.5007	0.0325905	0.0646673	0.614661	-0.0969935	0.058644	0.0990881	0.0302323	0.073734	0.682185	-0.0637579	0.0653593	0.33018
	C2	-0.0243352	0.0286974	0.39662	-0.0470966	0.0398224	0.23739	0.00010428	0.0418625	0.998013	-0.816935	0.413965	0	-0.0265905	0.0434594	0.540906	-0.0200704	0.0402142	0.617898	0.110116	0.912317	0	-0.0313218	0.0600807	0.602532	-0.0577792	0.0555936	0.299417	-0.0210026	0.0631917	0.739926	0.0205993	0.0592172	0.728214
	PC aa C38:5	-0.0252618	0.030783	0.412023	-0.0245719	0.0419739	0.558483	-0.0297483	0.0461112	0.519131	0.0830158	0.933839	0	-0.0382314	0.0472177	0.418491	-0.0117134	0.0426434	0.783654	0.416795	0.676828	0	0.000945859	0.0640414	0.988226	-0.049191	0.0580071	0.397042	-0.10667	0.0708319	0.133485	0.0352781	0.0641379	0.582747
	lysoPC a C20:4	-0.0250757	0.0313336	0.423715	-0.0331552	0.0437079	0.448399	-0.0299691	0.045832	0.513483	-0.0503077	0.959877	0	-0.0300534	0.048372	0.534675	-0.020008	0.0432878	0.644096	0.154753	0.877016	0	-0.0604792	0.0665986	0.364566	-0.00921637	0.0605083	0.879031	-0.0216853	0.0711506	0.760817	-0.0311651	0.0636258	0.624657
	PC aa C38:6	-0.0237588	0.0311567	0.445885	-0.0429354	0.0426601	0.314585	0.00602025	0.0463541	0.896717	-0.777116	0.437091	0	-0.0560513	0.0469535	0.233115	0.0045801	0.0438297	0.916809	0.943952	0.345194	0	-0.0135331	0.0628878	0.829766	-0.0752761	0.0608654	0.217051	-0.111702	0.0713554	0.118894	0.0955045	0.0639208	0.136307
	Histidine	0.0230878	0.0305212	0.449537	0.0147695	0.0414958	0.722014	0.0260208	0.0459426	0.571392	-0.181741	0.855786	0	-0.0368847	0.0473669	0.436509	0.0773016	0.0417794	0.064765	1.8079	0.0706222	44.6872	-0.0552375	0.0633958	0.3843	0.0750399	0.05718	0.190313	-0.0232448	0.0725501	0.748967	0.0845163	0.0626517	0.178464
	Proline	-0.0233749	0.0310204	0.451287	0.0590832	0.0436654	0.176514	-0.117653	0.0443083	0.00817617	2.84103	0.00449685	64.8015	-0.10043	0.0472126	0.033873	0.0481218	0.0430781	0.2644	2.32432	0.0201082	56.9767	0.0464184	0.0650633	0.476147	0.0820498	0.0617224	0.184652	-0.271546	0.0676882	8.21766e-05	0.0132193	0.0611814	0.829097
	Asparagine	-0.0234797	0.0314313	0.45521	-0.0272293	0.0443992	0.539911	-0.0247566	0.0450761	0.583101	-0.0390822	0.968825	0	-0.087827	0.0492955	0.0753901	0.0327149	0.0428786	0.44578	1.84499	0.0650389	45.7992	-0.108141	0.0700374	0.123658	0.0437605	0.059832	0.465059	-0.07571	0.0696459	0.278174	0.0168765	0.0628373	0.788461
	PC ae C34:3	-0.0234114	0.0318372	0.46228	-0.0373943	0.0433686	0.388884	-0.0187785	0.0477885	0.694523	-0.288466	0.77299	0	-0.0327079	0.0470063	0.486852	-0.0169705	0.0456661	0.710305	0.240133	0.810227	0	-0.0475121	0.0647474	0.463655	-0.0301965	0.0612421	0.622291	-0.0409662	0.069453	0.555892	-0.00597238	0.070422	0.932476
	PC ae C38:0	-0.0235456	0.0320722	0.463013	-0.0390682	0.0443129	0.378307	-0.00593967	0.0470787	0.899652	-0.512404	0.608369	0	-0.0344948	0.0492951	0.484388	-0.0159821	0.044501	0.719616	0.278763	0.780427	0	0.00934377	0.0660926	0.887672	-0.0908511	0.0628107	0.149004	-0.101451	0.0747837	0.176276	0.0626718	0.0638014	0.326828
	PC ae C30:2	-0.0233836	0.0321732	0.467496	-0.082451	0.0448929	0.0667396	0.031932	0.0466794	0.494248	-1.76616	0.0773691	43.38	-0.0442817	0.0488128	0.364734	-0.00409505	0.0450758	0.927643	0.604841	0.545285	0	-0.0648702	0.0670332	0.333979	-0.113458	0.0636723	0.0756815	-0.0575287	0.0725139	0.428415	0.109638	0.0646833	0.0912213
	PC aa C36:3	0.0214357	0.0301307	0.476968	0.0509936	0.042396	0.22951	-0.0177113	0.0435868	0.684663	1.12993	0.258508	11.4986	0.015205	0.0462101	0.742257	0.0383072	0.0416663	0.358262	0.371291	0.710421	0	0.0469258	0.0662438	0.479274	0.0613235	0.0570904	0.283539	-0.0476576	0.0657132	0.469064	0.0040218	0.0621319	0.948437
	PC ae C36:1	-0.0205014	0.0309357	0.507652	-0.0775789	0.0438368	0.0772594	0.0381408	0.0439583	0.385997	-1.86403	0.0623181	46.3527	-0.0372991	0.0461816	0.419654	-0.00136512	0.0439327	0.975222	0.563756	0.57292	0	-0.0789095	0.0649524	0.225393	-0.074009	0.0621684	0.234718	-0.00320157	0.0657941	0.961233	0.0751837	0.0628925	0.23296
	PC ae C38:6	-0.0206411	0.0314058	0.511161	-0.0303543	0.0425359	0.47573	-0.0175964	0.0475002	0.711204	-0.200086	0.841413	0	-0.0717634	0.0489913	0.143573	0.0185169	0.04293	0.666383	1.38596	0.16576	27.8477	-0.0443463	0.0654954	0.498885	-0.0223463	0.0588626	0.70446	-0.127251	0.0750905	0.0915357	0.0594082	0.064638	0.358862
	Tryptophan	0.019746	0.0306091	0.518991	-0.0403631	0.0443881	0.363529	0.0675898	0.0426655	0.113785	-1.75339	0.0795358	42.9675	0.0504925	0.0449476	0.2618	-0.00723415	0.0440253	0.869535	-0.917509	0.358876	0	-0.0649582	0.0646172	0.315596	-0.0163456	0.0644065	0.799817	0.143896	0.0631536	0.0236386	0.00485829	0.0613389	0.936928
	PC aa C38:3	0.0200959	0.0320185	0.530369	0.0492821	0.0434877	0.257547	-0.010106	0.0479438	0.833138	0.917494	0.358884	0	0.018166	0.0480538	0.705559	0.0336685	0.0449314	0.453947	0.235645	0.813708	0	0.034313	0.0661546	0.604377	0.0640453	0.0600574	0.28702	-0.0146595	0.0703388	0.835096	-0.00823124	0.0697444	0.906139
	PC ae C40:6	-0.0197813	0.0315602	0.53093	-0.0459158	0.0434072	0.290558	0.00973047	0.0467194	0.835099	-0.872579	0.382892	0	-0.0868698	0.0487251	0.0751919	0.0298137	0.0433891	0.492267	1.78842	0.0737077	44.0848	-0.070117	0.0675115	0.299853	-0.0295619	0.0594012	0.61905	-0.107384	0.0711501	0.132643	0.103042	0.0648554	0.113269
	Spermidine	-0.0187098	0.0301006	0.534346	-0.00866156	0.0414792	0.834659	-0.0386118	0.0444561	0.385517	0.492587	0.622305	0	-0.0547249	0.0456815	0.231474	0.0108921	0.0421182	0.796025	1.05604	0.290949	5.30684	-0.0617382	0.0623446	0.32286	0.0293009	0.0580682	0.614179	-0.0569153	0.0676583	0.401123	-0.0214802	0.062633	0.731899
	lysoPC a C28:1	-0.0183145	0.031019	0.555021	-0.0573707	0.0437574	0.190301	0.0151245	0.0444521	0.733816	-1.16224	0.245138	13.9592	-0.0227067	0.0465477	0.625886	-0.0180371	0.0439283	0.681508	0.072958	0.94184	0	-0.0390787	0.0644116	0.54452	-0.092866	0.0629154	0.140882	-0.026208	0.0679573	0.700119	0.0527146	0.0622803	0.398068
	PC ae C36:5	-0.0171918	0.0295085	0.560274	-0.0339145	0.0403179	0.400569	-0.00915789	0.0443363	0.836441	-0.413114	0.679523	0	-0.0115115	0.0451388	0.798805	-0.0247499	0.0410472	0.546759	-0.216983	0.828221	0	-0.0410607	0.0605809	0.498446	-0.027989	0.0568831	0.623014	0.00431363	0.0695378	0.950592	-0.0310242	0.0613793	0.613652
	Lysine	-0.0174241	0.0300628	0.562306	-0.0412935	0.0409092	0.313174	0.00723707	0.0451381	0.872684	-0.796654	0.425652	0	-0.0766821	0.0444972	0.0854272	0.0386691	0.0430153	0.369028	1.86383	0.0623462	46.3469	-0.120301	0.0586592	0.0411738	0.0376981	0.0600649	0.530684	-0.0369913	0.0691245	0.593083	0.0558116	0.0635576	0.38065
	Tyrosine	-0.0173985	0.0305718	0.5694	-0.05902	0.0430941	0.171314	0.0217249	0.0441498	0.622885	-1.30877	0.190613	23.5923	-0.0362576	0.0461121	0.432054	0.00842817	0.0429031	0.844326	0.709476	0.478029	0	-0.0660807	0.0611386	0.280663	-0.0432865	0.0640201	0.499424	-0.0245298	0.0732984	0.738197	0.0536775	0.0585748	0.360274
	lysoPC a C16:0	-0.018211	0.0326549	0.577172	-0.0101529	0.0456266	0.82398	-0.0297982	0.0473761	0.529656	0.298676	0.765188	0	-0.0479073	0.0486836	0.325545	0.0132544	0.0463791	0.775142	0.909613	0.363026	0	-0.0452667	0.0669418	0.499442	0.0299094	0.0651102	0.646273	-0.0651129	0.0720728	0.367268	-0.00640072	0.0672166	0.924206
	C9	-0.0161284	0.0290243	0.578536	-0.0536034	0.0400326	0.181058	0.0194869	0.0431403	0.651673	-1.24191	0.21427	19.4789	0.011082	0.0441904	0.802085	-0.0405599	0.0405362	0.317426	-0.861179	0.38914	0	-0.00170603	0.0595964	0.977182	-0.0966941	0.0566783	0.0889429	0.0199188	0.0684315	0.771263	0.0134719	0.0591012	0.81986
	C0	-0.0172046	0.031509	0.58516	-0.0594947	0.0418785	0.155915	0.0315111	0.048773	0.518526	-1.41565	0.156877	29.3612	-0.0419846	0.0477389	0.379555	0.00741054	0.0440949	0.866593	0.760073	0.447211	0	-0.0600894	0.0617466	0.331279	-0.0590424	0.0600015	0.325827	-0.0262187	0.0768481	0.733291	0.0937764	0.0666432	0.160527
	Alanine	-0.0152651	0.0312039	0.624792	0.0506127	0.0434816	0.244866	-0.0869818	0.0451377	0.0545421	2.19539	0.0281356	54.45	-0.0604413	0.0460166	0.189604	0.0344332	0.0447346	0.441764	1.47832	0.139322	32.3557	-0.0081562	0.0633217	0.8976	0.111002	0.0627291	0.0777247	-0.131839	0.0670612	0.0505393	-0.0553229	0.0650533	0.395838
	PC aa C42:6	-0.0144531	0.0303734	0.634274	-0.0171353	0.0432704	0.692236	-0.00770987	0.0431096	0.858133	-0.154313	0.877363	0	0.0289727	0.0460014	0.529087	-0.049838	0.0424694	0.241053	-1.25879	0.208105	20.5589	0.118822	0.0642005	0.0652096	-0.145283	0.0607667	0.0173687	-0.0744669	0.0662561	0.262248	0.0488686	0.0600329	0.41634
	PC aa C40:4	-0.0139653	0.0306378	0.648607	-6.44345e-05	0.0417444	0.998769	-0.0296434	0.0457003	0.516863	0.477883	0.632734	0	0.0125319	0.0444978	0.77834	-0.0320045	0.0444625	0.47192	-0.708	0.478945	0	0.0224607	0.0604003	0.710263	-0.0190877	0.0604556	0.752406	-0.0216016	0.0666838	0.746286	-0.0443279	0.0671649	0.509822
	PC aa C36:0	-0.0148232	0.0351805	0.673582	-0.0420757	0.051637	0.415476	0.0104459	0.0485409	0.829701	-0.741094	0.458636	0	-0.0171752	0.0542611	0.751728	-0.0150583	0.0487451	0.757489	0.0290225	0.976847	0	-0.00602287	0.0785755	0.938954	-0.0726815	0.0724919	0.316779	-0.0285933	0.0760037	0.707117	0.0316312	0.0669594	0.637024
	Creatinine	-0.0149102	0.0354453	0.674089	-0.000495035	0.0497761	0.992068	-0.0476044	0.0514191	0.35499	0.658272	0.510363	0	-0.0816208	0.0546668	0.136027	0.0343797	0.0489921	0.48311	1.58022	0.114056	36.7178	-0.0986312	0.0757629	0.193997	0.0804047	0.068785	0.243274	-0.0812918	0.0796545	0.308566	-0.0351261	0.0717658	0.624914
	PC aa C36:1	-0.0129488	0.0317958	0.683901	-0.00475431	0.0443883	0.914738	-0.0225176	0.046234	0.626447	0.277149	0.781666	0	-0.0333602	0.0480085	0.48744	0.0171772	0.0446018	0.70028	0.771214	0.44058	0	-0.00896847	0.0664678	0.892761	0.00492504	0.062062	0.936797	-0.0799705	0.070221	0.255987	0.0250517	0.0653971	0.701967
	PC aa C40:5	-0.0116514	0.0301584	0.699319	0.00325183	0.0410622	0.936905	-0.0264087	0.0451827	0.559156	0.485809	0.627103	0	0.0107809	0.0446361	0.80924	-0.0260696	0.0430783	0.545292	-0.594046	0.552481	0	0.0376666	0.0604172	0.533481	-0.0285956	0.0584446	0.624969	-0.0381733	0.066901	0.568846	-0.0242422	0.0652049	0.710343
	Sarcosine	0.0114684	0.0297198	0.699655	-0.0406411	0.0421684	0.335527	0.0546564	0.0426175	0.200266	-1.58952	0.111942	37.088	0.0191935	0.0455409	0.673595	0.00489019	0.0412581	0.905689	-0.232761	0.815947	0	-0.0910845	0.064541	0.159231	0.00170372	0.0581053	0.976626	0.118507	0.0648804	0.0690993	-0.0053263	0.0601085	0.929456
	lysoPC a C18:2	-0.0102091	0.0311691	0.74332	0.0205505	0.0434678	0.636537	-0.0583839	0.0454574	0.199609	1.25501	0.209474	20.3196	-0.0428623	0.0490852	0.382944	0.0150708	0.0422961	0.721728	0.894106	0.371265	0	-0.0394483	0.0684817	0.565031	0.064995	0.0584008	0.266553	-0.0664912	0.0713228	0.352207	-0.0463349	0.0626535	0.460216
	SM (OH) C22:2	-0.0108992	0.0344497	0.751771	-0.062946	0.0470533	0.18146	0.0418352	0.0513425	0.415559	-1.50456	0.132437	33.5355	-0.0608918	0.0517915	0.240248	0.030724	0.0485833	0.527364	1.29015	0.197	22.4894	-0.0833438	0.0687264	0.226229	-0.06437	0.0680424	0.344825	-0.0794971	0.0812041	0.328646	0.136115	0.0703828	0.0541593
	lysoPC a C17:0	0.00973793	0.0323567	0.763503	-0.0255897	0.0450426	0.570155	0.0425265	0.0470705	0.366715	-1.04553	0.295776	4.35519	-0.0293815	0.0499615	0.556731	0.0392286	0.044596	0.3794	1.02449	0.305602	2.39076	-0.0546631	0.0698316	0.434388	-0.00056537	0.0615575	0.992678	-0.0136746	0.0722066	0.849966	0.0902917	0.0657051	0.170512
	PC aa C42:2	-0.00904743	0.031389	0.773219	0.0318348	0.0423625	0.452643	-0.061382	0.0472917	0.194905	1.46819	0.142052	31.8891	-0.0241782	0.0493172	0.624158	0.00435547	0.0429375	0.919237	0.436363	0.662573	0	0.0667897	0.067026	0.319845	0.00688376	0.0571172	0.904145	-0.135193	0.0725699	0.0637795	0.00180388	0.0665685	0.978401
	lysoPC a C20:3	-0.0079638	0.0295709	0.787738	0.0385052	0.0398817	0.334674	-0.0745818	0.0445686	0.0948711	1.89086	0.0586435	47.1139	0.00747831	0.0448328	0.867589	-0.0134672	0.0411207	0.743399	-0.344301	0.73062	0	-0.0039	0.0628049	0.950528	0.0770408	0.0535848	0.151453	0.00638063	0.0647944	0.921643	-0.152231	0.0647711	0.0194736
	SDMA	-0.00892475	0.0331817	0.788005	-0.0298863	0.0457543	0.513872	0.00415706	0.0493931	0.932961	-0.505631	0.613116	0	-0.0293519	0.0501338	0.558484	0.0116501	0.046733	0.803219	0.598245	0.549677	0	-0.0727109	0.0681327	0.286765	0.00869371	0.064653	0.893115	-0.0121097	0.0758385	0.873279	0.0096965	0.0695106	0.889161
	PC ae C38:4	-0.00797738	0.0301093	0.791098	-0.0456495	0.041476	0.271483	0.0280993	0.0444666	0.527729	-1.21283	0.225196	17.5479	-0.0280356	0.0449254	0.53287	0.0131708	0.0428288	0.758551	0.663877	0.506769	0	-0.101101	0.0613415	0.100394	0.0090875	0.0590861	0.87786	0.0381536	0.0663116	0.56562	0.0192541	0.0636159	0.762378
	SM C26:0	0.00818083	0.0312178	0.793325	-0.0261618	0.0443294	0.55529	0.0396664	0.0444292	0.372394	-1.04886	0.294244	4.6582	-0.020152	0.0474696	0.671358	0.0316723	0.0436773	0.468644	0.803398	0.421745	0	-0.0060999	0.0617851	0.921422	-0.0569015	0.0675208	0.39999	-0.0548461	0.0752972	0.467133	0.0980768	0.0580207	0.0921016
	Ornithine	0.00712554	0.0295565	0.809535	0.0269505	0.0421329	0.52263	-0.0195596	0.0419171	0.64097	0.782571	0.433879	0	-0.032194	0.0454211	0.478772	0.0436595	0.0409631	0.286925	1.24016	0.214915	19.3655	-0.0171754	0.0651394	0.792219	0.0691249	0.0576591	0.231442	-0.0617532	0.0642756	0.337711	0.02415	0.0596165	0.68573
	T4-OH-Pro	-0.00690851	0.0290198	0.811876	0.01061	0.0422287	0.801702	-0.036723	0.0405563	0.365647	0.808423	0.418847	0	0.00132609	0.0434896	0.975686	-0.0186141	0.0411133	0.65089	-0.333186	0.738994	0	-0.00494625	0.0640678	0.938515	0.0293557	0.0591098	0.619779	0.00127206	0.0591692	0.982867	-0.0812153	0.0592057	0.171272
	Phenylalanine	0.00830215	0.0357336	0.81632	-0.00693148	0.0499431	0.889663	0.0280893	0.0516576	0.58685	-0.487396	0.625978	0	-0.0138616	0.0554128	0.802569	0.0325401	0.0490744	0.507532	0.626885	0.530734	0	-0.0262578	0.073628	0.721628	0.0254315	0.0712247	0.721274	-0.00902364	0.0855948	0.916135	0.0479343	0.0687776	0.486431
	Isoleucine	0.00610204	0.0323568	0.850451	0.0168236	0.0457035	0.71292	-0.00321608	0.0463287	0.944684	0.307933	0.758133	0	-0.093649	0.0479731	0.0514601	0.106325	0.046055	0.0212974	3.00705	0.00263799	66.7448	-0.104756	0.0661929	0.114599	0.145849	0.0657834	0.0272946	-0.0795046	0.0700196	0.257395	0.0573387	0.0656913	0.383514
	Serine	-0.00593341	0.0314723	0.850496	-0.0462765	0.0438709	0.291907	0.0425402	0.0457809	0.353228	-1.40072	0.161297	28.6083	-0.0872533	0.0481093	0.070307	0.0634612	0.0437663	0.147574	2.31732	0.0204865	56.8466	-0.123487	0.0654338	0.0601242	0.0211137	0.0617042	0.732436	-0.0487941	0.0717694	0.497287	0.132666	0.0636119	0.0379506
	PC aa C38:0	-0.00578688	0.0319496	0.856302	-0.0149708	0.043797	0.7326	0.00219966	0.0473392	0.962957	-0.266243	0.790052	0	-0.0785951	0.0494553	0.112618	0.0521233	0.0439242	0.235824	1.97624	0.0481277	49.3988	-0.0327071	0.0682725	0.63225	-0.00277503	0.0599385	0.963101	-0.132887	0.0721044	0.0666525	0.117207	0.0658046	0.0760064
	C7-DC	0.0047019	0.0302269	0.876413	-0.0126637	0.0403251	0.753596	0.0200687	0.0466788	0.66743	-0.530639	0.595669	0	0.0890537	0.0454475	0.0505887	-0.0698761	0.0424732	0.100449	-2.55494	0.0106205	60.8602	0.0919482	0.0590083	0.120263	-0.106304	0.0576843	0.066244	0.0794988	0.0725831	0.27457	-0.0358717	0.0645984	0.579144
	PC aa C40:6	0.0047703	0.0312444	0.87868	0.0105381	0.0430698	0.806788	0.00907999	0.0464208	0.845001	0.0230266	0.981629	0	-0.0325503	0.0469197	0.488151	0.0406587	0.0440987	0.356898	1.13695	0.255558	12.0455	0.0357134	0.0628063	0.570046	-0.0165168	0.0620769	0.790351	-0.116626	0.0713713	0.103649	0.10293	0.0639736	0.108788
	PC aa C38:4	0.00383639	0.0301676	0.898829	-0.00168061	0.0405141	0.966925	0.00545893	0.0464167	0.906426	-0.115881	0.907747	0	-0.00224527	0.0459817	0.961074	0.0142127	0.0420569	0.735526	0.264111	0.791694	0	0.00301658	0.0605527	0.960302	-0.00479189	0.0571117	0.933184	-0.0363175	0.0730633	0.619628	0.0389435	0.0636159	0.540939
	PC ae C36:2	0.00256382	0.0325319	0.937198	-0.0453832	0.0464566	0.328999	0.0471447	0.0458863	0.304717	-1.41702	0.156477	29.4293	-0.0417388	0.0485527	0.390372	0.0421462	0.0462053	0.362051	1.25156	0.210732	20.0994	-0.0749948	0.0670182	0.264051	-0.017838	0.0677056	0.792357	-0.0184803	0.0711107	0.795194	0.100088	0.0639876	0.118939
	C18:2	0.00198902	0.0293984	0.94607	0.00887143	0.0398962	0.824104	-0.0102556	0.044075	0.816101	0.321732	0.747656	0	0.00489327	0.0454273	0.914262	-0.00933281	0.0405784	0.818173	-0.233552	0.815333	0	0.00342718	0.0644173	0.957607	-0.000251237	0.0529691	0.996218	-0.00346534	0.0645307	0.957222	-0.0221737	0.064452	0.731086
	C4	0.00185949	0.0298045	0.950264	-0.0338911	0.0409229	0.40789	0.0376871	0.0442002	0.394264	-1.1883	0.234715	15.8463	-0.0419364	0.046341	0.365909	0.0408817	0.0408401	0.317216	1.34077	0.179994	25.4161	-0.117904	0.0622142	0.0590635	0.0457664	0.0570407	0.422929	0.0555198	0.0702612	0.430252	0.0280817	0.0602267	0.641398
	PC ae C38:3	-0.0019051	0.0310523	0.95109	-0.0112728	0.0438853	0.797364	0.00462389	0.0443174	0.916945	-0.254879	0.798817	0	-0.0191603	0.0460813	0.677732	0.0199336	0.0443352	0.653151	0.611358	0.540963	0	-0.0534943	0.0653598	0.413763	0.0327082	0.0618828	0.597471	0.00226633	0.0651963	0.972301	0.00621327	0.0646963	0.923561
	PC aa C40:2	0.000837897	0.031262	0.978622	0.0298958	0.0432239	0.489413	-0.030157	0.0459372	0.511815	0.952077	0.341058	0	0.00313759	0.0472966	0.947134	0.00440558	0.0440079	0.920291	0.0196272	0.984341	0	0.095539	0.0650219	0.142818	-0.028812	0.0608118	0.635962	-0.113331	0.0692734	0.103246	0.0522022	0.0650532	0.422992
	PC ae C40:1	-0.000452985	0.0312847	0.98845	-0.00274371	0.0430885	0.949248	-0.004209	0.0462108	0.927463	0.0231912	0.981498	0	-0.00529913	0.0490237	0.913963	0.00141585	0.042795	0.973618	0.103189	0.917813	0	0.0429562	0.0663988	0.518178	-0.0444652	0.0592475	0.453487	-0.0955232	0.073897	0.197463	0.0568677	0.0628183	0.366122
