# Supplementary material for: Sex and APOE ε4 genotype modify the Alzheimer’s disease serum metabolome
Source: Nat Commun. 2020 Mar 2;11:1148. doi: 10.1038/s41467-020-14959-w (PMC7052223; doi:10.1038/s41467-020-14959-w)
Supplement: Supplementary file 7 — Supplementary Data 4 [file 41467_2020_14959_MOESM7_ESM.xlsx]

## Sheet: Supplementary Table 4
pathological marker	metabolite	pooled analysis			males			females			sex difference			interaction p-value	APOE ε4+			APOE ε4-			APOE ε4 status difference			interaction p-value
		effect	se	p-value	effect	se	p-value	effect	se	p-value	t	p-value	I2		effect	se	p-value	effect	se	p-value	t	p-value	I2
Overall amyloid level	PC ae C44:4	0.0305684	0.00908331	0.00122656	0.0576976	0.0186456	0.0068403	0.0217677	0.011367	0.0613616	1.64535	0.0998982	39.2226	0.2246	0.00733321	0.0222624	0.746481	0.0345968	0.0087694	0.000210482	1.13943	0.254523	12.2369	0.2146
	PC ae C44:5	0.0427396	0.0128799	0.00141818	0.0863792	0.0250021	0.00316249	0.0269557	0.0164105	0.106879	1.98697	0.046926	49.672	0.0572	0.0100319	0.03466	0.776254	0.044337	0.0122392	0.00060036	0.93328	0.350675	0	0.2978
	PC ae C44:6	0.0489055	0.0117496	8.6271e-05	0.0849317	0.0234475	0.00216477	0.0371672	0.0151065	0.0175187	1.71245	0.0868137	41.6042	0.1657	0.0229806	0.0342329	0.51225	0.0499082	0.0112263	3.87145e-05	0.747436	0.454801	0	0.3748
	PC ae C42:4	0.0397167	0.00897375	3.30579e-05	0.0668831	0.0189521	0.00278689	0.02503	0.0111694	0.0295694	1.90253	0.0571013	47.4385	0.0433	0.00502622	0.0215509	0.818775	0.0436062	0.00925633	1.49484e-05	1.64488	0.0999952	39.2052	0.063
	Threonine	-0.00323872	0.0116094	0.781074	0.0116048	0.0178957	0.528375	-0.00313954	0.0151041	0.836238	0.629621	0.528942	0	0.7531
	Valine	-0.0182459	0.0091069	0.0487239	0.000714572	0.0147467	0.961953	-0.0226988	0.0122667	0.0699295	1.22061	0.222234	18.0737	0.50958
	Glycine	-0.00950928	0.0118949	0.426628											-0.0114942	0.0244906	0.645662	-0.00859273	0.0127858	0.50408	0.105021	0.916359	0	0.738
	Proline	-0.0235662	0.0141633	0.100339											0.00690398	0.0291374	0.815851	-0.0280819	0.0149978	0.0658175	-1.06759	0.285703	6.33151	0.2312
Severity of tau pathology	C2	-0.0474298	0.0392992	0.231014	-0.0406334	0.0585918	0.497146	-0.0509129	0.0546166	0.354988	0.128333	0.897885	0	0.9552
	C5-DC (C6-OH)	-0.0222624	0.0284492	0.436357	0.00178386	0.0447728	0.968654	-0.0522438	0.0341306	0.131073	0.959667	0.337223	0	0.1104
	C8	-0.0369195	0.0569664	0.518932	0.098169	0.105766	0.368034	-0.112855	0.072381	0.12472	1.64655	0.0996515	39.2668	0.111
	C10	-0.0560067	0.0707843	0.431567	0.133082	0.136889	0.344748	-0.153763	0.0894891	0.0913862	1.75392	0.0794436	42.985	0.159
	PC ae C36:2	0.0469739	0.0246513	0.0599455	-0.0126581	0.0381943	0.743844	0.0803633	0.03303	0.018055	-1.84218	0.0654493	45.7164	0.0781
	PC ae C36:1	0.0398944	0.0181041	0.0302482	0.0227086	0.0272246	0.413864	0.0460974	0.0244383	0.0641391	-0.639314	0.522619	0	0.9091
	SM (OH) C16:1	0.0473535	0.0202092	0.021492	0.0337212	0.0297604	0.271408	0.0635448	0.0257407	0.0165373	-0.757947	0.448483	0	0.789
	Glycine	-0.0247971	0.0370131	0.50475	0.0468885	0.037367	0.224773	-0.0698778	0.0521369	0.185532	1.82036	0.0687047	45.0657	0.1702
	Histidine	-0.0186585	0.0260068	0.475146	-0.0470565	0.0418985	0.275303	0.00744744	0.0336152	0.825448	-1.01466	0.310268	1.44473	0.1012
	Asparagine	-0.0623944	0.0310665	0.0478684	-0.0945784	0.0407241	0.0307648	-0.029496	0.0435763	0.501173	-1.09119	0.275189	8.35696	0.1771
