# Supplementary material for: Sex and APOE ε4 genotype modify the Alzheimer’s disease serum metabolome
Source: Nat Commun. 2020 Mar 2;11:1148. doi: 10.1038/s41467-020-14959-w (PMC7052223; doi:10.1038/s41467-020-14959-w)
Supplement: Supplementary file 8 — Supplementary Data 5 [file 41467_2020_14959_MOESM8_ESM.xlsx]

## Sheet: Supplementary Table 5
biomarker	metabolite	pooled analysis			males			females			sex difference			interaction p-value
		effect	se	p-value	effect	se	p-value	effect	se	p-value	t	p-value	I2
CSF p-tau	PC ae C36:1	-0.0135013	0.109987	0.902589	0.133214	0.144634	0.362551	-0.239731	0.151782	0.12192	1.77882	0.0752698	43.7829	0.0874381
	PC ae C36:2	-0.123956	0.109601	0.261207	0.0614295	0.153695	0.691516	-0.296404	0.151421	0.0571219	1.65851	0.0972145	39.7049	0.111077
	SM (OH) C16:1	-0.0385559	0.10901	0.724436	0.191269	0.150201	0.210218	-0.274009	0.150322	0.0756295	2.18953	0.0285585	54.3281	0.0158084
