# Supplementary material for: Sex and APOE ε4 genotype modify the Alzheimer’s disease serum metabolome
Source: Nat Commun. 2020 Mar 2;11:1148. doi: 10.1038/s41467-020-14959-w (PMC7052223; doi:10.1038/s41467-020-14959-w)
Supplement: Supplementary file 9 — Supplementary Data 6 [file 41467_2020_14959_MOESM9_ESM.xlsx]

## Sheet: Supplementary Table 6
metabolite	ICC	CV	% missing	QC pass
PC aa C36:5	0.97	0.079535	0	passed
PC aa C36:6	0.97	0.0806594	0	passed
PC aa C32:1	0.96	0.0819431	0	passed
PC aa C34:4	0.95	0.0735027	0	passed
Glycine	0.94	0.0674536	0	passed
Citrulline	0.93	0.066593	0	passed
Glutamate	0.93	0.0760547	0	passed
SM C18:1	0.93	0.0765499	0	passed
T4-OH-Pro	0.92	0.0705409	0	passed
PC aa C34:3	0.92	0.0733778	0	passed
C2	0.92	0.0774315	0	passed
PC aa C40:5	0.92	0.0776301	0	passed
PC aa C38:6	0.92	0.0804397	0	passed
lysoPC a C18:2	0.92	0.0837704	0	passed
Phenylalanine	0.91	0.0757752	0	passed
PC aa C40:4	0.91	0.0783115	0	passed
PC aa C38:3	0.91	0.0802806	0	passed
PC aa C38:5	0.91	0.0807177	0	passed
Threonine	0.9	0.0568252	0	passed
Alanine	0.9	0.0589308	0	passed
Proline	0.9	0.0686852	0	passed
PC ae C40:6	0.9	0.0832228	0	passed
PC ae C36:2	0.89	0.0733331	0	passed
SM C16:1	0.89	0.0735317	0	passed
PC ae C36:3	0.88	0.0778552	0	passed
lysoPC a C18:1	0.88	0.0903659	0	passed
Asparagine	0.87	0.0579612	0	passed
C0	0.87	0.0733034	0	passed
SM C18:0	0.87	0.075284	0	passed
Serine	0.87	0.0756702	0	passed
PC ae C34:2	0.87	0.0762075	0	passed
SM (OH) C22:2	0.87	0.0783601	0	passed
PC ae C38:3	0.87	0.0914097	0	passed
PC aa C38:4	0.86	0.0770765	0	passed
PC ae C38:6	0.86	0.0782779	0	passed
PC ae C40:2	0.86	0.0792034	0	passed
SM (OH) C16:1	0.86	0.0797701	0	passed
lysoPC a C20:4	0.86	0.0849901	0	passed
PC aa C36:1	0.86	0.0924163	0	passed
PC ae C34:1	0.85	0.0737757	0	passed
PC ae C34:3	0.85	0.0771624	0	passed
SM C24:0	0.85	0.0818287	0	passed
SM (OH) C22:1	0.85	0.0845669	0	passed
Arginine	0.83	0.0727392	0	passed
Kynurenine	0.82	0.113016	0	passed
Sarcosine	0.82	0.129361	0	passed
SM C16:0	0.81	0.0725372	0	passed
Ornithine	0.81	0.0735308	0	passed
Tyrosine	0.81	0.0741711	0	passed
PC ae C36:5	0.81	0.0790423	0	passed
PC ae C36:4	0.8	0.0770318	0	passed
PC aa C36:3	0.8	0.0836356	0	passed
Tryptophan	0.79	0.0696068	0	passed
PC ae C40:5	0.79	0.0769657	0	passed
SM C24:1	0.79	0.0784728	0	passed
Isoleucine	0.78	0.068814	0	passed
PC aa C36:4	0.77	0.0748931	0	passed
PC ae C38:4	0.76	0.0770337	0	passed
PC ae C38:5	0.76	0.0830956	0	passed
Methionine	0.73	0.0660971	0	passed
Valine	0.72	0.0714723	0	passed
C14:1	0.7	0.105346	0	passed
PC aa C34:1	0.69	0.0914598	0	passed
Lysine	0.67	0.0834769	0	passed
C18:2	0.67	0.118893	0	passed
Creatinine	0.96	0.0532339	0.000577367	passed
PC aa C40:6	0.95	0.0748489	0.000577367	passed
PC aa C30:0	0.94	0.0715932	0.000577367	passed
PC ae C38:0	0.94	0.0750197	0.000577367	passed
PC aa C32:3	0.93	0.0806731	0.000577367	passed
SM C20:2	0.93	0.0885651	0.000577367	passed
PC aa C42:2	0.92	0.0642245	0.000577367	passed
PC aa C42:6	0.92	0.0674694	0.000577367	passed
PC ae C30:0	0.92	0.0675751	0.000577367	passed
lysoPC a C20:3	0.92	0.0818717	0.000577367	passed
PC aa C28:1	0.91	0.0665425	0.000577367	passed
SDMA	0.91	0.0692575	0.000577367	passed
PC ae C40:1	0.91	0.075791	0.000577367	passed
C3	0.91	0.0799475	0.000577367	passed
PC ae C44:4	0.9	0.0669217	0.000577367	passed
PC ae C34:0	0.9	0.078341	0.000577367	passed
PC ae C44:6	0.9	0.0784183	0.000577367	passed
PC aa C38:0	0.9	0.0790163	0.000577367	passed
C4	0.9	0.085559	0.000577367	passed
PC aa C42:1	0.89	0.0723046	0.000577367	passed
PC aa C42:0	0.89	0.0777125	0.000577367	passed
PC ae C44:5	0.89	0.084463	0.000577367	passed
SM (OH) C14:1	0.88	0.0719752	0.000577367	passed
PC ae C42:3	0.88	0.0812551	0.000577367	passed
lysoPC a C16:1	0.88	0.0939248	0.000577367	passed
PC ae C32:1	0.87	0.0739986	0.000577367	passed
PC aa C32:0	0.87	0.0755442	0.000577367	passed
PC ae C42:2	0.87	0.0839307	0.000577367	passed
PC ae C36:1	0.86	0.0753831	0.000577367	passed
PC aa C42:5	0.86	0.0772609	0.000577367	passed
C16	0.86	0.0799723	0.000577367	passed
C18:1	0.86	0.0848207	0.000577367	passed
PC ae C44:3	0.86	0.0920309	0.000577367	passed
lysoPC a C18:0	0.86	0.0948578	0.000577367	passed
lysoPC a C17:0	0.86	0.0957285	0.000577367	passed
PC aa C40:2	0.85	0.0793699	0.000577367	passed
PC ae C42:1	0.84	0.0642907	0.000577367	passed
PC ae C32:2	0.84	0.0737076	0.000577367	passed
PC ae C40:3	0.84	0.0786707	0.000577367	passed
PC ae C30:2	0.83	0.0903031	0.000577367	passed
lysoPC a C16:0	0.83	0.0962708	0.000577367	passed
SM (OH) C24:1	0.82	0.0799137	0.000577367	passed
PC ae C42:4	0.81	0.0924967	0.000577367	passed
PC aa C40:3	0.79	0.081784	0.000577367	passed
lysoPC a C28:1	0.77	0.129264	0.000577367	passed
PC ae C40:4	0.71	0.0842231	0.000577367	passed
Histidine	0.67	0.068611	0.000577367	passed
SM C26:1	0.86	0.0851952	0.00115473	passed
Aspartate	0.84	0.142218	0.00115473	passed
PC aa C42:4	0.79	0.0857644	0.00115473	passed
SM C26:0	0.68	0.104294	0.00115473	passed
Spermidine	0.92	0.0594154	0.0017321	passed
PC ae C42:5	0.84	0.0685407	0.0017321	passed
PC ae C36:0	0.88	0.0760284	0.00230947	passed
lysoPC a C24:0	0.74	0.116658	0.00230947	passed
C5-DC (C6-OH)	0.9	0.113902	0.0051963	passed
C16:1	0.9	0.0751892	0.00635104	passed
C7-DC	0.84	0.107864	0.00981524	passed
Taurine	0.96	0.053676	0.0138568	passed
C9	0.68	0.143908	0.0138568	passed
C18	0.85	0.0843677	0.0184758	passed
C3-DC (C4-OH)	0.87	0.157034	0.0207852	passed
C10	0.94	0.0795967	0.0213626	passed
PC aa C36:0	0.87	0.14585	0.034642	passed
Serotonin	0.98	0.109874	0.0357968	passed
PC aa C24:0	0.81	0.152989	0.0357968	passed
C6 (C4:1-DC)	0.98	0.111153	0.0513857	passed
C14:2	0.91	0.0835823	0.0600462	passed
Putrescine	0.73	0.19438	0.0623557	passed
C10:2	0.71	0.132054	0.0652425	passed
C14:1-OH	0.8	0.100229	0.0796767	passed
C5	0.78	0.0871238	0.0918014	passed
C12	0.85	0.0864179	0.115473	passed
C8	0.97	0.0597329	0.15358	passed
Glutamine	0.56	0.0663974	0	failed
PC aa C36:2	0.52	0.0892648	0	failed
PC aa C34:2	0.47	0.0934805	0	failed
PC ae C38:2	0.64	0.121029	0.000577367	failed
lysoPC a C26:1	0.44	0.17741	0.000577367	failed
ADMA	0.4	0.198427	0.0017321	failed
lysoPC a C28:0	0.58	0.129274	0.0167436	failed
lysoPC a C26:0	0.4	0.22102	0.0612009	failed
PC ae C30:1	0.14	0.414927	0.0681293	failed
alpha-AAA	0.58	0.148548	0.163395	failed
C16-OH	0.5	0.133208	0.191109	failed
Histamine	-0.06	0.0374903	0.220554	failed
C5:1-DC	0.47	0.12708	0.238453	failed
C3:1	0.57	0.174281	0.250577	failed
Met-So	0.58	0.18911	0.263857	failed
PC ae C38:1	0.62	0.333354	0.270785	failed
C14:2-OH	0.61	0.115591	0.299076	failed
C3-OH	0.63	0.137429	0.349885	failed
C5-M-DC	0.62	0.140562	0.370092	failed
C6:1	0.64	0.120623	0.37067	failed
C4:1	0.78	0.194955	0.392032	failed
C16:2	0.11	0.140458	0.408776	failed
Spermine	-0.04	0.219952	0.430716	failed
PC aa C40:1	0.83	0.0770115	0.441109	failed
C5-OH (C3-DC-M)	0.38	0.176846	0.493649	failed
C5:1	0.72	0.0874939	0.494226	failed
C14	0.43	0.0904547	0.57679	failed
C18:1-OH	0.42	0.1391	0.603349	failed
DOPA	0.66	0.0150721	0.709007	failed
C16:1-OH	0.94	0.030186	0.726905	failed
C10:1	0.81	0.0791796	0.867206	failed
C16:2-OH	-0.21	0.180287	0.912818	failed
PC aa C26:0	-	-	0.931871	failed
lysoPC a C14:0	0.69	0.0220287	0.941109	failed
C12:1	-	-	0.950924	failed
PC ae C42:0	-	-	0.971709	failed
Ac-Orn	-	-	0.974596	failed
C4-OH-Pro	-	-	0.977483	failed
Nitro-Tyr	-	-	0.989607	failed
Carnosine	-	-	0.998845	failed
Dopamine	-	-	0.998845	failed
PEA	-	-	0.999423	failed
C12-DC	-	-	1	failed
