# Supplementary material for: Sex and APOE ε4 genotype modify the Alzheimer’s disease serum metabolome
Source: Nat Commun. 2020 Mar 2;11:1148. doi: 10.1038/s41467-020-14959-w (PMC7052223; doi:10.1038/s41467-020-14959-w)
Supplement: Supplementary file 11 — Source Data [file 41467_2020_14959_MOESM11_ESM.zip]

Archive with 7 entries (7 files):
- figure1.A.source_data.RData
- figure1.boxplots.source_data.RData
- figure1.N.source_data.RData
- figure1.T.source_data.RData
- figure2.boxplots.source_data.RData
- NatComms_source_data_file.html
- NatComms_source_data_file.Rmd
