# Supplementary material for: Sex and APOE ε4 genotype modify the Alzheimer’s disease serum metabolome
Source: Nat Commun. 2020 Mar 2;11:1148. doi: 10.1038/s41467-020-14959-w (PMC7052223; doi:10.1038/s41467-020-14959-w)
Supplement: Supplementary file 11 — Source Data [file 41467_2020_14959_MOESM11_ESM.zip › NatComms_source_data_file.Rmd]

---
title: "Source Data"
author: "Matthias Arnold, PhD"
date: "Nov 05, 2019"
output:
  html_document:
    toc: true
    toc_float: true
    toc_depth: 2
    toc_collapse: false
---

```{r setup, include = F, echo = F}
knitr::opts_chunk$set(echo = T)
library(ggplot2)
```


# The Alzheimer's Disease Metabolome: Effects of Sex and _APOE_ $\varepsilon4$ genotype
## Figure 1  

```{r figure1, echo = F, results = "asis", warning = F, fig.height = 8.5, width = 7}
# Figure 1 - A
load("figure1.A.source_data.RData")
sdata <- figure1.A.source_data

lim <- max(abs(c(sdata$men.effect,sdata$women.effect)))
lim <- c(-lim,lim)
main= expression(paste("A: Pathological CSF A",beta[1-42]))
xlab="effect (Z-score) [males]"
ylab="effect (Z-score) [females]"
shapes <- c(1:4) %in% as.numeric(sdata$shape)

qplot(sdata$men.effect, sdata$women.effect, col=(abs(sdata$men.effect)-abs(sdata$women.effect)), geom=c("point"),shape=sdata$shape, size=sdata$size, main=main,xlab=xlab, ylab=ylab, xlim=lim, ylim=lim) + 
  scale_shape_manual(values=c(16,18,17,15)[shapes[c(1,4,3,2)]], name = "shape") +
  annotate("text", x=(sdata$men.effect[sdata$show.label]), y=(ifelse(sdata$women.effect[sdata$show.label] < 0, sdata$women.effect[sdata$show.label] - 0.2, sdata$women[sdata$show.label] - 0.15)), label=as.character(sdata$metabolite[sdata$show.label])) + 
  geom_abline(data=lm(sdata$women.effect ~ sdata$men.effect),linetype=3) + scale_colour_gradientn(colours=c("darkblue","darkgrey","darkgreen"), name = expression(paste("", Delta(Z), "[", females %<->% males,"]"))) + 
  geom_abline(aes(intercept=0,slope=-1),linetype=3) +
  annotate("text", x = -3, y = .08, label = expression(paste("Male-specifi", c %<-% phantom(0)))) +
  annotate("text", y = -2.8, x = -.08, angle = 90, label = expression(paste("Female-specifi", c %<-% phantom(0)))) +
  annotate("text", x = -3.15, y = -3, angle = 45, label = expression(paste("Homogenou", s %<-% phantom(0)))) +
  annotate("text", x = -2.99, y = 3.11, angle = -45, label = expression(paste("Heterogenou", s %<-% phantom(0)))) +
  geom_vline(aes(xintercept=0)) +
  geom_hline(aes(yintercept=0)) + guides(size = F) + theme(legend.position = "bottom", legend.box = "vertical")

# Figure 1 - T
load("figure1.T.source_data.RData")
sdata <- figure1.T.source_data

lim <- max(abs(c(sdata$men.effect,sdata$women.effect)))
lim <- c(-lim,lim)
main= expression(paste("T: CSF p-tau"))
shapes <- c(1:4) %in% as.numeric(sdata$shape)

qplot(sdata$men.effect, sdata$women.effect, col=(abs(sdata$men.effect)-abs(sdata$women.effect)), geom=c("point"),shape=sdata$shape, size=sdata$size, main=main,xlab=xlab, ylab=ylab, xlim=lim, ylim=lim) + 
  scale_shape_manual(values=c(16,18,17,15)[shapes[c(1,4,3,2)]], name = "shape") +
  annotate("text", x=(sdata$men.effect[sdata$show.label]), y=(ifelse(sdata$women.effect[sdata$show.label] < 0, sdata$women.effect[sdata$show.label] - 0.2, sdata$women[sdata$show.label] - 0.15)), label=as.character(sdata$metabolite[sdata$show.label])) + 
  geom_abline(data=lm(sdata$women.effect ~ sdata$men.effect),linetype=3) + scale_colour_gradientn(colours=c("darkblue","darkgrey","darkgreen"), name = expression(paste("", Delta(Z), "[", females %<->% males,"]"))) + 
  geom_abline(aes(intercept=0,slope=-1),linetype=3) +
  annotate("text", x = -3, y = .08, label = expression(paste("Male-specifi", c %<-% phantom(0)))) +
  annotate("text", y = -2.8, x = -.08, angle = 90, label = expression(paste("Female-specifi", c %<-% phantom(0)))) +
  annotate("text", x = -3.15, y = -3, angle = 45, label = expression(paste("Homogenou", s %<-% phantom(0)))) +
  annotate("text", x = -2.99, y = 3.11, angle = -45, label = expression(paste("Heterogenou", s %<-% phantom(0)))) +
  geom_vline(aes(xintercept=0)) +
  geom_hline(aes(yintercept=0)) + guides(size = F) + theme(legend.position = "bottom", legend.box = "vertical")

# Figure 1 - N
load("figure1.N.source_data.RData")
sdata <- figure1.N.source_data

lim <- max(abs(c(sdata$men.effect,sdata$women.effect)))
lim <- c(-lim,lim)
main= expression(paste("N: FDG-PET"))
shapes <- c(1:4) %in% as.numeric(sdata$shape)

qplot(sdata$men.effect, sdata$women.effect, col=(abs(sdata$men.effect)-abs(sdata$women.effect)), geom=c("point"),shape=sdata$shape, size=sdata$size, main=main,xlab=xlab, ylab=ylab, xlim=lim, ylim=lim) + 
  scale_shape_manual(values=c(16,18,17,15)[shapes[c(1,4,3,2)]], name = "shape") +
  annotate("text", x=(sdata$men.effect[sdata$show.label]), y=(ifelse(sdata$women.effect[sdata$show.label] < 0, sdata$women.effect[sdata$show.label] - 0.2, sdata$women[sdata$show.label] - 0.15)), label=as.character(sdata$metabolite[sdata$show.label])) + 
  geom_abline(data=lm(sdata$women.effect ~ sdata$men.effect),linetype=3) + scale_colour_gradientn(colours=c("darkblue","darkgrey","darkgreen"), name = expression(paste("", Delta(Z), "[", females %<->% males,"]"))) + 
  geom_abline(aes(intercept=0,slope=-1),linetype=3) +
  annotate("text", x = -3.5, y = -.11, label = expression(paste("Male-specifi", c %<-% phantom(0)))) +
  annotate("text", y = -3.3, x = -.08, angle = 90, label = expression(paste("Female-specifi", c %<-% phantom(0)))) +
  annotate("text", x = -3.65, y = -3.5, angle = 45, label = expression(paste("Homogenou", s %<-% phantom(0)))) +
  annotate("text", x = -3.49, y = 3.61, angle = -45, label = expression(paste("Heterogenou", s %<-% phantom(0)))) +
  geom_vline(aes(xintercept=0)) +
  geom_hline(aes(yintercept=0)) + guides(size = F) + theme(legend.position = "bottom", legend.box = "vertical")

# Figure 1 - Boxplots
load("figure1.boxplots.source_data.RData")
par(mfrow = c(2,2))
bxp(bxp.pc_ae_c44_6, boxfill = c(rgb(139/255, 0, 0, .3), "darkred"), notch = T, ylab = "PC ae C44:6", main = "Homogeneous effect", las = 2)
abline(h = 0, lty = 3)
bxp(bxp.valine, boxfill = c(rgb(139/255, 0, 0, .3), "darkred"), notch = T, ylab = "Valine", main = "Heterogeneous effect", las = 2)
abline(h = 0, lty = 3)
bxp(bxp.threonine, boxfill = c(rgb(139/255, 0, 0, .3), "darkred"), notch = T, ylab = "Threonine", main = "Male-specific effect", las = 2)
abline(h = 0, lty = 3)
```

## Figure 2  

```{r figure2, echo = F, results = "asis", warning = F, fig.height = 8.5, width = 7}
load("figure2.boxplots.source_data.RData")
# No stratification
bxp(bxp.proline.nostrat, boxfill = c(rgb(0,120/255,151/255,0.3), rgb(74/255,133/255,149/255,0.77)), notch = T, ylab = "Proline", main = "No stratification", xlab = "FDG-PET")
abline(h = 0, lty = 3)
lines(x=c(1,2), y = c(bxp.proline.nostrat$stats[3,1], bxp.proline.nostrat$stats[3,2]), col = "red", lty = 3, lwd = 3)

# Sex stratification
bxp(bxp.proline.sex, boxfill = c(rgb(0,120/255,151/255,0.3), rgb(74/255,133/255,149/255,0.77)), notch = T, ylab = "Proline", main = "Stratified by Sex", xlab = "FDG-PET")
abline(h = 0, lty = 3)
abline(v = 2.5)
lines(x=c(1,2), y = c(bxp.proline.sex$stats[3,1], bxp.proline.sex$stats[3,2]), col = "red", lty = 3, lwd = 3)
lines(x=c(3,4), y = c(bxp.proline.sex$stats[3,3], bxp.proline.sex$stats[3,4]), col = "red", lty = 3, lwd = 3)

# APOE e4 status stratification
bxp(bxp.proline.apoe, boxfill = c(rgb(0,120/255,151/255,0.3), rgb(74/255,133/255,149/255,0.77)), notch = T, ylab = "Proline", main = bquote(.("Stratified by APOE") ~ paste(epsilon, 4) ~ .("status")), xlab = "FDG-PET")
abline(h = 0, lty = 3)
abline(v = 2.5)
lines(x=c(1,2), y = c(bxp.proline.apoe$stats[3,1], bxp.proline.apoe$stats[3,2]), col = "red", lty = 3, lwd = 3)
lines(x=c(3,4), y = c(bxp.proline.apoe$stats[3,3], bxp.proline.apoe$stats[3,4]), col = "red", lty = 3, lwd = 3)

# 2-fold stratification
par(mar = c(9, 4.1, 4.1, 2.1))
bxp(bxp.proline.both, boxfill = c(rgb(0,120/255,151/255,0.3), rgb(74/255,133/255,149/255,0.77)), notch = T, ylab = "Proline", main = "2-fold stratification", xlab = "", las=2)
abline(h = 0, lty = 3)
abline(v = 2.5)
abline(v = 4.5)
abline(v = 6.5)
lines(x=c(1,2), y = c(bxp.proline.both$stats[3,1], bxp.proline.both$stats[3,2]), col = "red", lty = 3, lwd = 3)
lines(x=c(3,4), y = c(bxp.proline.both$stats[3,3], bxp.proline.both$stats[3,4]), col = "red", lty = 3, lwd = 3)
lines(x=c(5,6), y = c(bxp.proline.both$stats[3,5], bxp.proline.both$stats[3,6]), col = "red", lty = 3, lwd = 3)
lines(x=c(7,8), y = c(bxp.proline.both$stats[3,7], bxp.proline.both$stats[3,8]), col = "red", lty = 3, lwd = 3)
title(xlab="FDG-PET", line = 8)
```
